# Supplementary material for: Direct visualization of transcription-replication conflicts reveals post-replicative DNA:RNA hybrids
Source: Nat Struct Mol Biol. 2023 Mar 2;30(3):348–59. doi: 10.1038/s41594-023-00928-6 (PMC10023573; doi:10.1038/s41594-023-00928-6)
Supplement: Source Data Figs. 1–4 and 5 and Extended Data Figs. 1–7 — All numerical source data underlying Figs. 1a,c–e,g, 2a,c,e–g, 3a,b,e,g–i, 4b–e, and 5a,d,f, as well as Extended Data Figs. 1d–f, 2a,b,d, 3b, 4a,b,d–m, 5d–g, 6a–e, and 7a,b. Figures are separated into different tabs. [file 41594_2023_928_MOESM14_ESM.xlsx]

## Sheet: Figure 1
Figure 1a						Figure 1c				Figure 1d					Figure 1e								Figure 1g
Frequency of R-loop carrying pFC53 [%]						R-loop size [bp]				R-loop position within linear pFC53 molecules [bp]					S9.6 binding frequency [%]								S9.6-Gold position within linear pFC53 [bp]
	Circular		Linear				Circular	Linear		Molecule	Distance upstream	R-loop	Distance downstream			Circular			Linear				Molecule	Distance upstream	S9.6	Distance downstream
	-RNase H	+RNAse H	-RNase H	+RNAse H			204.988	93.1635		1	1620.46	236.868	2133.67			-T3	-RNase H	+RNAse H	-T3	-RNase H	+RNAse H		1	1782.8	10	2198.2
Replicate 1	47	1	32	1			153.417	169.898		2	1697.28	224.629	2069.1		Replicate 1	16	43.1373	35	8	50	22.549		2	1660.6	10	2320.4
Replicate 2	52	3	43	0			115.191	274.357		3	1664.79	313.322	2012.89		Replicate 2	16.8317	53	14.8515	7.92079	43.5644	12		3	1693.61	10	2287.39
Replicate 3	3	4	33	5			112.944	170.113		4	1703.32	324.088	1963.59		Replicate 3	11.7647	48.5981	19	9	44.4444	11		4	1784.59	10	2196.41
Replicate 4	34	2	39	4			178.162	169.74		5	1814.92	206.518	1969.56		Mean	14.87	48.25	22.95	8.307	46	15.18		5	1972.89	10	2008.11
Mean	44.01	2.488	36.55	2.49			98.4589	263.261		6	1535.11	197.526	2258.37		St. Deviation	2.717	4.941	10.64	0.6015	3.489	6.399		6	1702.23	10	2278.77
St. Deviation	7.892	1.29	4.962	2.372			156.556	254.8		7	1519.69	283.799	2187.51										7	715.803	10	3265.2
							162.157	188.034		8	1643.37	201.257	2146.37										8	1733.5	10	2247.5
							209.2	246.612		9	1548.59	209.996	2232.42										9	1897.91	10	2083.09
							129.781	218.135		10	1547.09	255.586	2188.32										10	1668.62	10	2312.38
							174.823	120.114		11	1524.21	237.164	2229.62										11	1792.95	10	2188.05
							89.7314	177.384		12	1507.9	241.962	2241.13										12	1595.14	10	2385.86
							135.588	211.153		13	1633.91	147.809	2209.28										13	2344.43	10	1636.57
							120.498	191.819		14	1693.46	182.867	2114.67										14	1631.12	10	2349.88
							138.244	144.112		15	1528.14	499.253	1963.61										15	1755.2	10	2225.8
							174.731	142.87		16	1525.99	247.637	2217.38										16	1617.07	10	2363.93
							205.415	238.246		17	1695.5	181.396	2114.1										17	1734.36	10	2246.64
							186.352	227.328		18	1575.76	255.548	2159.69										18	1624.18	10	2356.82
							127	275.395		19	1605.33	152.171	2233.5										19	1304.48	10	2676.52
							169.004	217.58		20	1539.25	557.99	1893.76										20	1654.09	10	2326.91
							160.045	132.068		21	1653.56	415.83	1921.61										21	1878.72	10	2102.28
							206.362	147.849		22	1531.19	243.79	2216.02										22	1504.43	10	2476.57
							208.402	254.354		23	1928.84	236.756	1825.4										23	1744.08	10	2236.92
							210.462	412.372		24	1669.8	148.726	2172.48										24	1477.89	10	2503.11
							162.619	262.867		25	1703.74	160.797	2126.47										25	1451.02	10	2529.98
							368.79	529.504		26	1568.25	221.543	2201.21										26	1544.69	10	2436.31
							65.796	332.793		27	1608.01	223.618	2159.37										27	1662.77	10	2318.23
							111.97	157.759		28	1678.17	104.618	2208.21										28	1563	10	2418
							112.763	230.101		29	1564.27	175.673	2251.06										29	519.888	10	3461.11
							246.208	676.17		30	1158.04	185.796	2647.17										30	1841.21	10	2139.79
							92.3902	206.61		31	1600.77	181.671	2208.56										31	1827.07	10	2153.93
							177.264	122.578		32	1747.69	295.318	1947.99										32	1618.79	10	2362.21
							83.0611	236.868		33	1526.05	179.134	2285.81										33	542.474	10	3438.53
							183.458	224.629		34	1573.49	228.148	2189.36										34	1954.8	10	2026.2
							197.102	313.322		35	1774.79	181.771	2034.44										35	1690.86	10	2290.14
							155.485	324.088		36	1696.84	217.223	2076.94										36	1742.07	10	2238.93
							115.411	206.518		37	1552.92	208.447	2229.63										37	1705.51	10	2275.49
							202.054	197.526		38	1758.54	257.222	1975.24										38	1825.25	10	2155.75
							167.946	283.799		39	1515.51	227.889	2247.61										39	1649.47	10	2331.53
							155.058	201.257		40	1678.39	223.331	2089.27										40	1777.88	10	2203.12
							169.46	209.996		41	1448.38	211.813	2330.8										41	1931.76	10	2049.24
							195.661	255.586		42	1636.44	121.492	2233.07										42	1581.36	10	2399.64
							143.494	237.164		43	1596.64	263.435	2130.92										43	1621.93	10	2359.07
							118.276	241.962															44	1698.61	10	2282.39
							150.117	147.809															45	1555.65	10	2425.35
							156.545	182.867															46	1635.15	10	2345.85
							180.307	499.253															47	1898.54	10	2082.46
							263.879	247.637															48	1349.01	10	2631.99
							272.86	181.396															49	1608.42	10	2372.58
							100.8	255.548															50	1727.16	10	2253.84
							173.138	152.171															51	1621.86	10	2359.14
							278.489	557.99															52	1798.05	10	2182.95
							117.194	415.83															53	1665.04	10	2315.96
							178.05	243.79															54	1456.47	10	2524.53
							144.715	236.756															55	1681.73	10	2299.27
							329.963	148.726
							101.116	160.797
							191.923	221.543
							125.739	223.618
							139.067	104.618
							250.159	175.673
							97.2631	185.796
							227.999	181.671
							228.039	295.318
							129.761	179.134
							163.999	228.148
							138.926	181.771
							123.309	217.223
							143.713	208.447
							155.656	257.222
							324.745	227.889
							362.925	223.331
							179.25	211.813
							222.435	121.492
							247.897	263.435
							113.886	311.038
							88.9052	208.357
							96.7095	75.2716
							188.372	258.265
							111.175	209.919
							147.152	123.179
							73.8117	202.21
							294.816	411.968
							110.893	318.705
							219.531	140.36
							207.85	262.369
							171.744	152.231
							207.592	137.282
							137.775	349.27
							208.664	281.238
							282.865	148.311
							571.3	210.531
							192.172	148.561
							110.07	94.2291
							196.735	158.03
							153.377	194.055
							193.668	391.81
							169.502	178.416
							248.632	412.722
							165.472	277.233
							170.324	233.665
							179.978	155.886
							571.825	260.964
							159.381	237.348
							255.047	295.8
							213.806	286.745
							166.553	111.265
							157.985	245.354
							303.57	41.1726
							520.893	99.5108
							111.931	91.7994
							126.546	116.281
							124.807	87.6573
							201.104	191.071
							194.115	215.529
							63.7271	187.777
							241.511	233.393
							240.698	120.165
							164.01	344.469
							209.371	234.742
							135.701	377.758
							302.473	119.758
							171.239	131.782
							111.006	191.976
							121.569	172.253
							166.41	278.116
							157.894	207.517
							132.81	169.619
							95.4005	178.552
							113.394	221.944
							93.2077	76.0403
							43.2402	162.928
							160.861	219.331
							97.2701	179.512
							122.459	127.344
							124.347	219.809
							147.414	471.222
							153.58	475.248
							127.943	217.538
							167.011	232.186
							183.541	113.928
							146.928	216.128
							322.886	209.13
							283.418	240.787
							160.316	104.117
							140.897	131.533
							112.29	234.88
							124.675	242.775
							216.77
							308.75
							122.881
							181.298
							317.249
							344.498
							185.127
							120.443
							182.306
							250.01
							121.627
							110.65
							218.452
							82.4963
							107.673
							166.951
							115.275
							99.663
							143.686
							105.707
							128.688
							85.4619
							129.85
							94.8502
							168.896
							106.294
							121.565
							106.499
							319.01
							143.735
							209.767
							166.528
							214.396
						Median	160.861	211.483

## Sheet: Figure 2
Figure 2a left										Figure 2e										Figure 2f
qPCR analysis of S9.6 IP as % Input, normalized to negative locus										R-loop size [bp]										# of big R-loops/Mb gDNA
	SLC7A5_1				GREB1						Replicate 1				Replicate 2						-E2		+E2
	-E2		+E2		-E2		+E2				-E2		+E2		-E2		+E2				-RNase H	+RNase H	-RNase H	+RNase H
	-RNase H	+RNase H	-RNase H	+RNase H	-RNase H	+RNase H	-RNase H	+RNase H		R-loop Molecule	-RNase H	+RNase H	-RNase H	+RNase H	-RNase H	+RNase H	-RNase H	+RNase H		Replicate 1	0.048896	0.0201453	0.0912136	0.0255677
Replicate 1	1.666	1.077	3.758	1.725	2.071	0.979	4.16	1.295		1	145.057	177.229	987.614	156.313	174.846	367.628	155.314	106.866		Replicate 2	0.0328009	0.0204739	0.0693337	0.0127936
Replicate 2	1.61	1.295	5.146	2.075	1.404	1.189	5.749	1.621		2	217.015	156.151	301.7	274.61	70.0226	128.496	279.598	175.142
Replicate 3	1.344	0.863	4.418	2.842	1.392	0.964	5.464	2.134		3	145.479	302.196	425.968	292.927	1266.1	233.589	146.417	156.199
Mean	1.54	1.078	4.441	2.214	1.622	1.044	5.124	1.683		4	226.395	73.2457	65.8931	231.355	94.116	520.467	88.5033	145.782		Figure 2g
St. Deviation	0.172	0.216	0.6943	0.5713	0.3886	0.1258	0.8472	0.423		5	84.1463	274.306	163.55	189.204	300.498	306.907	733.068	200.672
										6	263.108	186.872	828.772	488.634	148.649	647.087	369.347	85.6351		R-loop burden: bp of R-loop/total bp [%]
Figure 2a right										7	283.431	137.4	248.448	187.811	194.57	172.973	95.9296	1154.55			-E2		+E2
										8	203.577	60.9278	246.646	126.131	224.671	111.798	33.6466	200.282			-RNase H	+RNase H	-RNase H	+RNase H
qPCR analysis of S9.6 IP as % Input, normalized to negative locus										9	474.716	108.946	350.953	1039.64	194.467	602.049	130.728	234.048		Replicate 1	0.00482579	0.00374051	0.00913738	0.00286086
	RPL13A									10	45.7972	147.697	221.761	175.187	775.043	215.46	53.7008	232.686		Replicate 2	0.00441806	0.00179296	0.00807925	0.0015105
	-E2		+E2							11	214.159	213.695	306.675	294.469	167.881	80.3453	140.532	112.833
	-RNase H	+RNase H	-RNase H	+RNase H						12	57.7502	137.731	89.2995	260.48	102.13	122.271	1209.8	105.68
Replicate 1	31.926	2.224	20.112	2.701						13	100.063	146.268	4725.81	292.305	149.588	77.6126	117.421	70.0226
Replicate 2	22.943	3.749	29.175	2.901						14	64.3293	229.337	215.464	409.334	659.536	363.725	72.386	44.5961
Replicate 3	10.459	2.061	21.259	4.18						15	77.2171	137.02	87.5952	414.073	70.8942	856.469	369.068	84.8407
Mean	21.78	2.678	23.52	3.261						16	477.185	1389.7	697.253	73.888	76.3046	136.608	362.804	428.9
St. Deviation	10.78	0.9311	4.935	0.8024						17	101.115	395.969	243.75	234.468	129.316	128.671	388.469	83.8449
										18	188.981	140.248	123.659	130.69	182.764	65.5762	119.968	210.386
Figure 2c										19	53.1278	202.307	203.284	101.061	415.92	257.947	213.781	130.846
										20	280.938	204.075	92.1255	108.724	131.778	110.151	1407.87	84.0759
Quantification of dotblot Fig 2b										21	123.347	259.097	99.5568	303.545	135.478	157.428	120.181	340.833
	-E2		+E2							22	78.2267	70.5246	87.8936	98.3253	135.346	342.381	75.2406	145.124
	-RNase H	+RNase H	-RNase H	+RNase H						23	89.7511	206.992	980.34	758.369	163.512	191.972	293.926	123.026
S9.6 integrated intensity	7.5737	0.0385	13.9462	0.0835						24	66.0992	337.275	451.341	102.915	202.414	230.154	124.23	424.667
dsDNA intensity	103.906	85.525	94.804	85.1694						25	93.1594	84.9851	336.095	210.676	236.267	113.533	311.504	158.464
S9.6/dsDNA	0.0728896	0.00045016	0.147106	0.0009804						26	126.321	50.7721	127.274	245.897	247.962	79.3511	137.156	161.661
										27	161.784	168.204	377.442	117.565	65.8166	88.7467	180.307	112.072
										28	105.312	134.649	305.7	172.088	66.6076	114.912	126.212	246.51
										29	264.207	149.975	68.145	95.5981	108.973	49.86	469.973	645.569
										30	77.6664	90.2501	192.244	357.735	328.709	289.272	793.533
										31	96.8053	322.101	72.1213	150.91	377.128	199.971	127.279
										32	53.7008	168.3	203.165	77.4045	152.943	361.423	1021.58
										33	104.107	128.397	151.865	182.96	103.071	1210.66	98.6198
										34	1153.69	155.618	289.774	989.604	70.0449	181.961	92.7984
										35	165.029	108.943	120.95	106.347	72.7279	542.866	152.514
										36	75.5404	194.369	681.877	140.282	123.526	258.565	174.013
										37	341.026	212.165	292.982	309.885	102.472	253.796	161.014
										38	257.402	105.134	66.049	97.2309	112.748	410.371	97.8707
										39	143.603	148.363	105.678	387.321	73.7988	117.956	105.895
										40	151.75	229.74	202.231	268.34	368.213	185.125	71.1067
										41	143.91	129.768	859.778	222.919	82.3355	655.74	157.439
										42	625.473	164.696	108.623	146.184	114.145	124.041	383.389
										43	178.162	199.027	174.721	696.816	86.6251	182.32	83.8088
										44	130.796	72.8	440.201	1011.16	154.197	133.14	107.335
										45	103.963	220.426	320.672	125.107	136.82		142.946
										46	111.525	175.376	201.012	89.904	125.168		161.606
										47	212.672	123.209	126.638	100.688	175.1		758.582
										48	642.696	166.407	131.311		188.384		189.9
										49	150.992	277.146	103.308		138.686		132.693
										50	127.718	826.937	86.2138		131.219		172.255
										51	65.1669	146.19	413.264		460.009		134.576
										52	246.659		92.3065		119.736		149.198
										53	267.767		865.351		147.006		95.3263
										54	625.257		916.071		113.802		292.924
										55	382.555		160.788		241.371		88.8913
										56	160.853		349.465		120.968		181.855
										57	103.922		990.39		183.842		71.8202
										58	74.2123		354.121		160.41		219.718
										59	129.119		344.356		80.9135		138.059
										60	168.868		109.932		114.844		58.146
										61	398.509		182.929		117.503		76.7313
										62	473.499		223.789		137.855		100.674
										63	817.402		147.589		431.001		107.7
										64	348.224		249.849		75.7314		88.4895
										65	164.015		77.1384		276.793		1838.01
										66	141.925		120.001		214.733		262.996
										67	223.536		148.051		229.494		160.109
										68	245.513		898.518		206.984		233.946
										69	208.889		559.193		118.958		141.532
										70	55.3838		280.865		110.384		617.6
										71	238.416		313.911		198.644		383.152
										72	375.082		123.977		150.649		147.788
										73	58.3621		144.124		61.097		450.169
										74	94.5239		314.665		127.419		98.9562
										75	240.524		602.018		178.137		1961.26
										76	319.046		95.3682		74.8794		236.61
										77	141.121		149.866		110.144		188.754
										78	90.1422		177.003		122.407		111.706
										79	432.038		142.085		629.442		125.653
										80	446.861		345.597		85.4706		88.7334
										81	236.103		2929.82		100.542		116.83
										82	525.326		174.707		440.496		234.373
										83	244.043		639.417		147.199		633.967
										84	105.089		180.186		146.087		250.846
										85	337.958		589.178		185.349		158.543
										86	125.604		223.23		89.1922		322.329
										87	143.129		395.942		107.219		239.884
										88	165.424		1634.23		97.059		328.264
										89	390.711		581.917		136.128		183.99
										90	335.004		155.433		93.049		290.383
										91	133.951		497.873		174.274		271.749
										92	449.988		186.444		89.3636		221.898
										93	188.146		444.879		1326.32		66.2187
										94	334.105		87.4937		176.529		118.791
										95	196.2		71.4854		467.771		127.778
										96	936.554		178.911		1877.27		215.798
										97			126.163		101.673		175.9
										98			214.777		159.779		102.639
										99					137.854		123.702
										100					270.287
										101					102.897
										102					362.788
										103					168.72
										104					56.1552
										105					666.999
										106					95.703
										107					1711.41
										108					117.088
										109					104.948
										110					74.7899
										111					201.561
										112					129.681
										113					1281.23
										114					159.2
										115					110.698
										116					85.5255
										117					364.314
										118					289.46
										Median	233.8	208.8	383.6	277.6	236.6	272.3	268.2	220.9

## Sheet: Figure 3
Figure 3a right						Figure 3b right						Figure 3e								Figure 3g top
CldU tract length [µm]						CldU tract length [µm]						Frequency of pathological ssDNA gaps at replication forks								Alkaline Comet Olive tail moment, normalized to 0h chase
	-E2		+E2				-E2		+E2				-E2			+E2				Treatment	-E2				+E2
	-RNH1-GFP	+RNH1-GFP	-RNH1-GFP	+RNH1-GFP			siLuc	siZRANB3	siLuc	siZRANB3			-RNase H	+RNase H	Relative -/+H	-RNase H	+RNase H	Relative -/+H		Chase time	0h	0.5h	1h	1.5h	0h	0.5h	1h	1.5h
	4.1642	5.5695	2.3126	6.6461			2.8847	4.9985	5.117	5.5303		Replicate 1	63.7	58.6	0.919937	45.3	70.9	1.56512		Replicate 1	1	0.652871	0.418148	0.495708	1	0.990741	1.27778	0.66713
	6.1593	4.3017	3.0817	5.7017			2.8133	2.7751	1.907	3.5227		Replicate 2	60.5	41	0.677686	50	78.9	1.578		Replicate 2	1	0.842264	0.538415	0.55283	1	0.713004	0.655269	0.607623
	5.0575	10.2694	3.1943	3.7375			2.7206	2.5876	4.0638	8.6397										Replicate 3	1	1.15215	0.547975	0.569755	1	0.975851	0.841141	0.459121
	5.8631	10.9049	1.582	3.6846			5.3938	4.0787	3.1026	4.8929										Mean	1	0.8824	0.5015	0.5394	1	0.8932	0.9247	0.578
	6.0304	7.3076	3.2868	5.5234			4.8504	2.0476	2.4342	6.0037										St. Deviation	0	0.252	0.07235	0.0388	0	0.1562	0.3196	0.1071
	5.0518	4.9035	2.3447	9.3724			2.8133	3.427	3.2475	10.9407
	3.0853	5.786	5.9393	8.2108			6.1237	5.6206	1.7853	4.4651										Figure 3h top
	5.7151	15.7015	4.2949	4.4667			4.2817	3.6914	6.2138	9.5923
	3.4358	4.0441	1.6155	6.7808			4.4218	1.4699	4.626	2.2846										Alkaline Comet Olive tail moment, normalized to 0h chase
	3.8889	3.8673	1.4916	4.4624			4.1213	2.3809	2.8847	9.1746										Treatment	Hela ctrl				Hela shTOP1
	4.1213	8.0414	1.5753	7.8353			4.933	5.4431	4.2105	9.5506										Chase time	0h	0.5h	1h	1.5h	0h	0.5h	1h	1.5h
	2.9837	9.4037	1.9677	6.6213			2.421	5.706	3.4113	5.1086										Replicate 1	1	0.720887	0.208256	0.175909	1	0.638889	0.414299	0.350546
	4.9814	5.386	3.0117	4.2699			3.7461	4.5079	2.9579	4.9339										Replicate 2	1	0.652514	0.183966	0.136313	1	0.720081	0.322989	0.17762
	4.2022	7.9594	2.7612	2.8095			1.873	4.7573	4.4104	4.4483										Replicate 3	1	0.595909	0.181812	0.116289	1	0.380593	0.257271	0.106096
	5.2997	6.8757	1.3875	7.378			4.8707	4.7618	1.0547	7.2792										Mean	1	0.6564	0.1913	0.1428	1	0.5799	0.3315	0.2114
	5.968	3.814	3.1573	6.6137			3.0749	5.1625	5.2229	4.3651										St. Deviation	0	0.06258	0.01469	0.03034	0	0.1773	0.07886	0.1257
	5.2081	5.4698	2.4122	6.488			4.2187	9.1221	2.7751	6.8116
	3.8325	4.7167	2.6489	7.5809			5.7182	5.1086	1.4626	4.8816										Figure 3i top
	5.0437	10.2548	5.0953	5.0433			4.3294	1.1792	0.6541	9.0822
	1.6676	5.734	1.3244	5.4594			3.8391	4.1187	7.0279	3.4425										Alkaline Comet Olive tail moment, normalized to 0h chase
	3.8165	6.2247	1.8615	6.637			5.6438	2.7789	6.183	7.5593										Treatment	U2OS NT				U2OS CPT
	4.5861	6.899	6.4244	3.7265			3.4561	5.9516	4.1839	5.9508										Chase time	0h	0.5h	1h	1.5h	0h	0.5h	1h	1.5h
	4.4889	5.7471	3.5133	6.9504			4.3306	3.8288	3.221	3.8862										Replicate 1	1	0.499181	0.317247	0.215353	1	0.875447	0.72942	0.435075
	3.5284	7.0048	1.1701	6.7078			4.8707	3.6182	2.0787	1.4916										Replicate 2	1	0.668346	0.267717	0.134488	1	1.024	0.620339	0.570441
	4.8402	1.8091	1.6155	8.9808			4.5731	2.1939	1.0342	4.7856										Replicate 3	1	0.673376	0.275862	0.141139	1	0.8012	0.609152	0.569392
	3.4684	5.6027	11.1583	4.9483			4.0161	5.9401	4.0743	5.2525										Mean	1	0.6136	0.2869	0.1637	1	0.9002	0.653	0.525
	4.3486	1.7612	3.5375	8.2082			4.0559	2.7323	1.907	5.1937										St. Deviation	0	0.09915	0.02656	0.04489	0	0.1134	0.06644	0.07785
	5.3818	6.2079	3.1189	2.2753			2.7135	2.5784	5.0876	6.9361
	7.0809	5.3832	2.9434	8.9119			3.1408	3.4671	3.4766	3.6827
	4.1831	4.1368	4.7641	7.9778			3.8691	6.0105	3.6212	2.3126
	7.8385	8.0106	6.0282	5.3854			4.3829	2.8258	3.7603	4.9897
	6.716	7.1615	1.3484	5.6561			4.3829	2.3629	4.8354	3.7824
	5.9536	6.6143	2.1296	1.4916			4.0618	5.2204	5.4959	4.842
	2.9142	5.8444	3.1683	6.6785			3.6652	6.0501	4.0347	2.6889
	2.2325	3.3352	4.5903	1.9513			4.5903	2.4122	2.8095	4.8288
	8.659	7.577	3.3352	4.9383			5.2836	6.5502	6.3501	4.0843
	8.6206	1.9623	3.015	6.6202			4.1882	5.5694	2.7775	6.7159
	10.6091	4.2527	4.466	7.3494			3.4227	4.7167	3.0152	7.8844
	6.1983	9.0013	1.4916	8.2391			3.5856	2.5543	2.2277	6.3272
	9.1116	4.8464	2.9597	7.0264			6.5941	2.8501	2.4907	6.4121
	4.2516	9.0657	1.7612	6.3106			5.1086	6.4661	1.5548	1.1792
	3.9787	7.0584	4.6174	6.1445			3.3712	8.7877	2.3988	3.8751
	3.1095	2.9032	2.826	1.5548			4.534	8.8376	3.0434	5.6905
	4.511	6.9658	2.1167	2.5611			2.9831	6.2224	1.582	4.9749
	3.8958	6.0091	0.6541	4.4483			4.5434	3.3087	4.3664	7.0373
	1.7057	2.0787	2.5585	5.6422			3.5224	7.0947	7.4712	5.2734
	4.7117	7.6149	1.907	10.7301			2.4122	8.0972	4.1368	3.8613
	3.4031	5.7116	1.5548	4.5175			1.7612	7.307	4.3313	5.6192
	3.4144	4.9035	2.2629	4.3902			5.1274	5.4135	11.1243	2.9288
	3.0231	5.6966	3.1939	5.7964			2.0941	7.0341	6.0594	1.4771
	4.1626	3.9381	6.088	5.5885			6.1457	4.2717	4.1368	1.9237
	4.4555	7.5216	3.2077	9.6865			3.8027	6.8307	2.0787	2.7829
	1.9014	6.7858	3.239	13.0621			2.4122	5.786	4.8707	5.1441
	6.8555	6.7168	4.3829	10.1621			4.0453	4.3039	5.9332	5.3674
	6.4966	9.9459	3.0749	12.8517			3.1573	5.7619	2.867	1.9014
	6.1862	1.8326	2.7596	7.528			4.8442	3.1267	2.5528	5.0049
	4.5434	8.1236	4.6284	9.1179			3.9619	12.121	1.4626	3.7971
	5.5691	7.495	3.0152	5.2407			5.117	11.3076	1.7853	5.5981
	3.0853	4.2528	1.8091	8.1328			7.4821	2.6367	1.873	3.211
	5.5402	9.4978	1.945	7.2996			2.0941	3.2733	2.777	3.7603
	6.3315	6.0528	3.2177	8.4728			4.5411	7.495	2.6367	8.1184
	7.3032	7.9185	4.6064	8.9153			3.8613	7.0326	1.6352	4.1669
	2.2705	3.8944	3.7459	8.0679			3.5616	4.5716	10.5257	4.6873
	3.3352	5.169	3.034	6.6528			5.0496	11.8974	2.4951	3.814
	3.1742	7.3494	3.862	7.7078			3.7001	6.2908	3.2077	7.3754
	3.9964	3.9381	3.3766	6.018			4.4024	9.7862	3.607	2.5612
	10.005	10.4409	3.8462	9.8129			4.0871	7.1443	4.1123	3.1096
	3.5375	5.6563	3.4021	9.4008			3.3384	7.2722	4.0453	3.1312
	4.5142	11.3981	2.4005	7.6723			1.4699	2.4993	6.4222	1.1139
	3.7738	3.2475	3.4019	10.7863			4.3016	4.9814	3.4813	4.6482
	6.4703	8.9525	7.0868	11.1952			5.1524	5.2977	4.4483	4.8635
	3.7854	5.5927	3.944	8.3645			2.8133	2.6969	3.4264	1.7612
	10.0654	4.3214	5.6802	6.4037			5.0733	2.5543	4.4483	1.6676
	4.1291	8.5612	2.2133	8.6231			4.6248	2.6367	3.6182	3.3924
	11.1093	5.1068	3.6881	6.9914			3.4102	3.9027	7.465	4.2693
	1.0547	3.1937	3.4939	10.7154			3.3706	3.5133	7.7448	11.8241
	2.6327	4.5568	1.241	8.8756			8.7767	4.5367	3.828	3.5665
	1.7793	10.5734	2.9378	7.3581			2.6889	4.8265	3.0853	6.0088
	5.5416	5.3239	2.9057	6.9514			2.7751	4.9814	4.4343	6.4768
	4.9899	9.4134	2.5543	9.4223			1.3244	5.8577	5.0496	5.1162
	5.0263	6.8555	1.4916	3.2258			3.6594	4.9728	10.5316	4.2591
	6.5656	7.0219	2.6951	3.6863			7.4191	6.698	8.0016	4.236
	5.7122	6.5963	1.2746	5.8871			3.8027	7.0645	2.6489	4.7594
	2.4907	5.0494	2.3225	8.6127			5.1211	5.2081	2.2325	1.0342
	4.9267	6.1767	5.6404	6.5002			3.0714	3.427	2.3126	3.1026
	4.4525	8.2035	3.1943	3.3924			8.4375	4.0161	6.2234	2.4821
	5.2377	8.6754	3.4765	3.2868			2.1094	1.4699	5.9415	4.8243
	4.2516	5.7237	2.321	6.2754			2.9252	5.3938	6.1446	2.4874
	5.5532	3.054	3.0152	6.2707			6.9411	8.338	4.16	5.2858
	3.848	7.5556	4.9455	8.0366			2.3424	4.1187	4.4266	4.0453
	6.3163	5.2917	2.3126	4.0748			8.1536	6.9914	4.7907	3.4888
	5.0028	7.5369	2.2294	7.7629			7.8903	5.0129	4.328	3.4274
	3.3356	8.1866	2.1718	9.9894			3.949	5.0748	4.2395	4.4415
	4.5165	9.7896	2.6367	6.0338			4.4259	3.2704	6.6619	3.4425
	3.4748	9.3684	3.7209	4.581			2.3401	4.305	9.0657	2.5163
	6.7133	5.8665	1.9677	5.0771			8.2022	3.2704	4.4866	5.8959
	13.5538	6.7533	2.0684	4.9921			1.4699	3.0714	5.0028	2.9579
	6.7736	8.8363	1.9677	2.9434			5.6677	5.6267	4.842	3.3924
	10.7535	5.0531	1.0342	7.5428			2.7789	5.2033	3.7289	3.703
	7.8395	4.2415	2.0787	4.7099			8.9326	3.0749	4.7212	4.319
	6.2265	9.5259	4.1195	3.3766			5.8551	4.3016	3.7943	6.3011
	9.2582	6.706	2.9258	10.2142			1.7612	4.8735	5.2429	4.534
	8.6165	6.0585	2.9032	4.7879			2.6969	4.102	4.6734	5.1239
	10.6454	9.1806	3.1095	6.7533			9.8385	3.7603	3.9381	3.2376
	4.3894	10.8675	3.828	4.3437			11.9691	6.2585	4.8442	3.221
	10.0429	16.7413	3.1403	4.9965			2.9615	1.9014	2.7596	2.3584
	6.4459	6.7422	4.5693	4.9267			6.2087	2.1939	5.3659	4.7909
	7.9873	6.5311	2.3629	3.1605			1.873	3.4012	1.0342	4.782
	9.1073	6.4434	2.6971	4.6482			5.4765	12.4964	5.3018	4.2641
	10.0881	6.1446	2.3301	13.0695			3.7854	3.1573	2.5917	5.54
	7.9807	10.2475	2.9032	9.7916			7.4421	3.8475	3.1267	8.203
	2.8398	9.5169	1.3484	10.3977			7.3782	8.6491	2.8481	9.3488
	6.9375	8.9199	4.0411	6.3095			9.1876	2.3447	1.8091	8.4995
	4.9292	6.8059	3.4144	5.5885			12.7136	4.6894	4.3878	1.7612
	5.2228	10.7991	3.1095	8.0902			4.1882	3.5224	3.5861	4.1215
	7.5974	9.2514	5.8522	8.9732			7.0751	3.3077	2.2277	2.0787
	3.6056	6.5816	5.9966	9.9037			9.519	4.2187	1.4699	1.9893
	10.1278	3.8749	5.3017	9.3011			6.7422	6.2095	5.0876	9.6229
	4.9158	7.1649	5.1191	12.9215			6.1394	3.0152	2.4821	7.1801
	8.6618	5.7638	4.5434	7.8098			6.4304	3.4888	3.1004	10.1436
	8.3211	3.9303	9.6487	10.8206			6.563	4.1235	3.1573	2.8847
	8.0456	6.2224	15.4979	3.0152			6.1097	4.9214	2.8095	5.8745
	7.4933	9.1392	6.0988	7.3813			11.1724	2.9329	1.6984	12.7379
	4.0537	7.0122	6.8301	7.6782			7.6677	2.7596	1.3082	2.1939
	3.7606	6.3163	7.7738	4.6182			5.5084	3.211	1.0342	5.1283
	8.4532	7.1035	5.6457	4.9057			3.9517	3.8739	3.5457	5.2266
	7.6987	6.9531	2.881	5.5355			5.7181	7.195	2.0435	4.4411
	3.0306	9.3996	3.3352	4.3999			6.9868	3.7375	2.5585	5.7116
	3.4518	9.9168	3.6827	7.3672			5.8229	3.7943	1.9623	3.7971
	7.0584	3.1841	4.2415	4.1983			5.5107	4.581	1.7612	5.4913
	7.361	7.5115	3.3159	8.6587			4.2441	6.712	2.7789	4.0866
	3.8944	6.672	1.3798	4.9491			3.1095	7.1053	2.7423	2.1595
	4.2027	6.8477	3.1505	5.8252			7.3498	6.5174	2.0065	1.4405
	6.1806	6.9562	1.241	4.8688			8.0122	7.7344	1.582	3.9787
	5.4292	8.2158	3.1505	5.89			2.6327	6.9991	2.2893	4.2729
	11.0481	6.4939	2.5876	7.1316			2.8247	4.1057	3.8614	14.0903
	6.5155	4.6686	2.8847	5.1751			2.1947	7.5942	2.9288	7.9207
	6.0884	5.1819	2.7596	3.0117			10.4132	6.8228	2.4342	11.6988
	6.1356	9.3142	5.8522	6.0801			2.881	8.6018	5.9984	7.1413
	5.7558	10.5927	4.142	4.5903			8.6379	7.3378	2.8133	4.2641
	7.0265	3.7024	3.3671	6.3165			8.6996	4.7909	2.4864	11.8938
	3.7432	7.4223	2.7598	5.5598			9.7965	6.1114	2.1988	8.0906
	5.6382	4.9663	1.582	3.4113			6.9531	4.8619	1.7551	7.8395
	3.6669	5.4281	3.1403	5.2081			5.5501	2.5248	2.9252	9.8168
	6.4916	5.3639	1.9677	5.9922			4.4866	5.1937	2.3609	8.1276
		4.842	2.6367	7.6349				2.4907	2.4342	3.9381
		6.0695	3.141	6.3095				7.3294	3.5975	4.7489
		3.2376	2.4747	5.8516				5.2835	3.4144	10.4858
		6.8289	1.5753	16.8731				2.5404	4.2516	8.9817
		4.0161	3.001	3.427				2.9398	2.3126	3.2704
Median	5.052	6.589	3.025	6.36		Median	4.3306	4.737	3.4204	4.75415

## Sheet: Figure 4
Figure 4b										Figure 4c					Figure 4d - top											Figure 4e
qPCR analysis of S9.6 IP as % Input, normalized to negative locus [a.U.]										Replication fork size [bp]					Length quantification and Alignment of replication intermediates (conflict intermediates only) [bp]											Reverse forks [%]
	WT - trx		Wt + trx		drnhc - trx		drnhc - trx			wt - trx	wt +trx	drnhc - trx	drnhc + trx		Strain	WT + trx			drnhc - trx			drnhc + trx					wt +trx	drnhc - trx	drnhc + trx
	-RNase H	+RNase H	-RNase H	+RNase H	-RNase H	+RNase H	-RNase H	+RNase H		6260.9	7475.28	7036.94	8108.84		Strand	Daughter	Regressed	Parental	Daughter	Regressed	Parental	Daughter	Regressed	Parental		Replicate 1	10.53	9.59	24.39
Replicate 1	0.862542	1.85961	1.74513	1.32869	2.43401	1.25992	4.24766	3.12387		5825.38	7573.71	7247.91	6554.55			6507.58	518.832	490.969	6293.09	0	882.094	1579.18	4523.62	941.586		Replicate 2	9.86	14.1	19.72
Replicate 2	1.86176	0.893992	1.68179	1.59475	1.76541	0.812252	6.71165	1.59107		11254.5	9843.15	10679.7	5454.36			6872.65	0	869.579	6144.08	0	1247.76	5491.34	0	2118.95		Replicate 3	10.53	15.7	20.55
Replicate 3	0.97	1.422	1.516	1.089	1.91	1.077	4.474	1.488		2401.8	5448.24	6772.69	9258.79			5616.76	1107.83	727.271	2271.58	3451.73	1758.56	5228.76	0	2337.98		Mean	10.31	13.13	21.55
Mean	1.23143	1.39187	1.64764	1.33748	2.03647	1.04972	5.14443	2.06765		4789.09	12268.8	10264.8	5994.85			6622.93	0	915.454	5544.99	0	1795.32	5137.86	0	2339.65		St. Deviation	0.3868	3.168	2.491
St. Deviation	0.548516	0.483514	0.118321	0.252991	0.351785	0.225077	1.36196	0.916165		9278.25	6483.44	5009.24	7916.91			5499.26	331.098	2022.45	5379.72	0	2402.48	3871.74	1263.31	1547.55
										6078.89	5882.11	4805.72	9240.99			5546.24	0	2140.04	5351.81	0	1439.6	4959.94	0	3148.91
										6927.25	7145.85	7516.76	11067.5			5524	0	2062.48	5259.97	0	2504.67	3373.02	1507.59	2938.27
										4925.61	4859.05	6830.92	7324.35			5465.09	0	2271.6	4872.32	0	2936.6	3827.85	891.429	2972.4
										5346.86	7573.69	3388.51	11093.9			5354.41	0	2422.82	4611.12	0	3206.47	1374.17	3326.55	2958.79
										9833.28	7777.23	9233.15	7881.16			5322.21	0	2156.65	4593.07	0	2921.84	4657.75	0	2900.1
										6926.2	7852.81	4911.23	9700.66			5216.25	0	2259.03	4533.07	0	2894.26	4526.95	0	3242.04
										6533.65	4484	6400.19	4550.73			5140.36	0	2642.57	4322.21	0	3444.42	4297.88	223.79	2945.69
										6053.17	7403.8	3898.02	6719.45			5089.62	0	2443.34	4225.76	0	3589.51	4516.31	0	3225.39
										7052.59	7112.77	7836.56	8181.97			5049.29	0	2356.96	4129.64	0	3421.65	4497.62	0	3099.98
										7504.55	8395.88	7393.57	5134.22			5032.63	0	2492.55	4040.39	0	3661.79	4399.77	0	3022.97
										5747.19	7695.37	3290.18	10863.5			4993.2	0	2940.16	4034.77	0	3615.76	4396.85	0	3363.24
										5325.09	6771.94	5863.72	4599.87			4981.9	0	2711.61	3831.02	167.799	3249.09	3624.98	737.534	3333.78
										5356.66	7478.76	5741.84	6021.86			4931.68	0	2616.78	3946.46	0	2826.23	2322.71	2021.06	2980.58
										6788.95	7748	6102.42	7566.74			4896.73	0	2819.73	3922.99	0	3647.34	1556.52	2770.27	2626.82
										7124.88	7551.87	8818.98	6147.82			4668.87	0	3079.13	3915.09	0	3710.73	4209.9	0	3039.95
										8119.27	8930.47	2580.12	7249.85			4527.59	0	2862.14	1796.5	2021.64	3711.96	3986.66	0	4011.54
										7032.48	5797.91	2445.15	4639.06			4099.15	425.058	2985.81	3787.45	0	3361.68	3944.68	0	3734.93
										9035.63	5859.39	7514.39	5995.77			4469.94	0	2555.58	2799.65	871.686	3910.18	1489.38	2421.1	3723.81
										11102.1	9529.01	7287.14	7314			4430.82	0	3058.1	3606.36	0	4764.92	3605.28	261.32	2852.86
										6844.48	7709.9	5823.73	5079.2			4417.98	0	3197.28	3527.3	0	3902.23	3828.16	0	3965.13
										7389.94	10522.2	5498.42	7441.83			4262.3	0	3493.35	3501.81	0	3557.57	3796.92	0	3588.42
										5734.43	7517.38	7105.4	6222.34			4231.42	0	3478.49	3487.63	0	4348.93	3784.74	0	4132.17
										5837.24	12154.6	5026.55	4497.35			4231.35	0	3335.49	3448.14	0	4163.39	3668.49	0	4008.48
										6197.04	3196.19	7063.82	5728.01			4116.86	0	3568.89	3257.36	146.851	4286.77	3668.21	0	3868.91
										8679.16	6283.74	10434.8	9797.65			3961.5	0	3590.37	3361.4	0	4890.85	2330.34	1254.89	4023.77
										7601.91	2936.02	7260.47	7634.3			3870.21	0	3503.19	2741.16	603.239	4219.58	3576.49	0	3778.83
										9465.32	6086.29	7761.32	7422.74			3864.35	0	3079.22	3282.58	0	4637.28	2992.94	557.663	3891.22
										6307.95	8774.38	8365.37	7741.7			3835.34	0	3977.52	3278.57	0	3931.55	3471.74	0	3846.4
										13843.8	4760.19	7181.66	5789.35			3818.5	0	3491.18	2764.03	505.81	4017.31	3443.98	0	4153.46
										6421.48	6174.64	3529.5	5480.77			3750.49	0	3950.92	3107.72	0	3632.71	3220.77	0	4744.9
										7586.9	7855.67	7300.3	6010.22			3225.26	249.367	4231.91	2781.08	303.011	4538.7	3178.1	0	4468.57
										6871.54	7012.27	7429.53	6028.88			3201.34	0	4331.61	3078.48	0	3669.34	3172.54	0	3669.32
										11195.1	7660.29	7149.12	7609			3199.65	0	4648.2	3063.13	0	4429.1	3086.05	0	4510.14
										5882.38	7525.18	8371.27	4934.61			3160.75	0	4913.28	2649.83	406.28	4458.28	3082.23	0	3629.49
										6272.46	11999.4	7283.32	3981.43			3144.7	0	4885.58	3048.61	0	4442.7	3070.13	0	4427.25
										5261.38	7693.51	11439.8	7356.5			3140.22	0	4192.79	3009.68	0	4746.33	3067.66	0	4415.54
										8511.11	7451.86	3904.25	10563.7			3119.04	0	3739.59	3000.1	0	5017.64	2984.08	0	4729.53
										10497.4	7545.2	5683.71	8664.7			1819.26	1267.74	4295.98	2949.08	0	4444.49	2935.28	0	4392.05
										8624.78	7782.93	3509.94	7597.6			3054.53	0	4615.41	2947.55	0	4715.81	2658.93	0	4961.47
										6729.23	7504.47	4743.06	7318.14			2996.59	0	4439.8	2920.86	0	4767.73	2572.61	0	4887.8
										6111.76	8522.09	7175.18	4194.54			2973.31	0	4449.5	2549.76	359.264	4272.63	1850.5	667.158	4734.01
										8675.71	9091.47	6740.43	6019.46			2939.9	0	4470.69	2795.92	0	4776.65	2510.54	0	5061.72
										7888.67	6345.24	4382.94	7385.35			2902.92	0	4731.82	2779.15	0	4448.09	2405.49	0	4902.24
										7165.09	6851.79	4833.86	7773.44			2882.86	0	4783.82	2740.89	0	4006.8	2350.6	0	5045.25
										9255.45	5507.89	7227.24	7327.33			2823.78	0	4334.81	2708.72	0	4794.71	2328.61	0	5623.41
										6738.96	7634.74	4583.41	9366.25			2803.35	0	4675.4	2609.41	0	5755.96	2323.52	0	5196.93
										7511.99	9605.59	9716.94	7572.26			2739.75	0	4840.14	2573.47	0	5043.64	2311.05	0	5303.11
										8981.09	8053.8	5950.27	7251.66			2709.55	0	4967.44	2193.25	356.87	4966.63	2309.44	0	5130.43
										7764.06	7436.39	10100.1	6157.84			2706.12	0	4817.48	2512.6	0	5409.78	2203.01	0	5501.34
										4663.09	7406.25	7210.13	5739.81			2539.81	0	5005.39	2494.21	0	5372.34	2184.72	0	5439.74
										8729.61	7538.39	3993.36	7748.07			2538.07	0	4608.97	2377.4	0	4315.9	2167.28	0	5270.24
										8335.72	8361.82	7738.54	9779.34			2416.37	0	5155.38	2365.5	0	5489.94	2138.93	0	5634.5
										8276.4	7586.48	11706.6	4815.85			2409.12	0	5164.59	2337.42	0	4945.9	2138.38	0	5744.59
										7921.92	8289.13	9647.85	9311.67			1638.23	765.65	5323.88	2276.8	0	4760.15	2046.82	0	5651.17
										5506.63	7669.94	7340.31	8994.27			2395.88	0	5145.52	2234.38	0	4871.02	2035.27	0	5813.85
										8994.43	5759.47	9558.06	10702.8			2299.76	0	5273.94	2214.85	0	5595.82	1947.5	0	5800.57
										11889.8	8124.69	7492.23	8607.57			1481.63	692.437	5243.65	2183.16	0	5117.14	1944.83	0	5552.72
										7380.21	4123.68	8252.25	5512.36			2145.19	0	6166.32	2149.83	0	5167.1	1882.62	0	5841.34
										7418.03	7812.86	5114.13	4906.99			2038.57	0	5624.77	2018.69	0	5571.85	1791.58	0	5564.93
										5967.69	7309.68	6747.69	10605.5			1953.61	0	5871.06	1943.91	0	5794.63	1143.36	616.685	5821.71
										8815.56	6553.12	5237.87	11349.5			1943.7	0	5524.72	1808.29	0	5953.04	1744.17	0	6064.57
										11504.9	7840.5	7756.01	7467.36			1893.3	0	5540.05	1801.93	0	5784.08	1718.74	0	6162.42
										6890.19	4652.61	5094.97	6095.01			1845.47	0	5229.64	1775.38	0	5288.44	1668.78	0	6092.84
										7107.87	7698.54	8157.28	7388.49			1828.56	0	5715.06	1600.23	0	6149.61	1667.01	0	5721.48
										13872.8	6151.03	8049.72	7520.46			1713.66	0	5790.81	1367.27	0	5893.2	1590.99	0	6052.34
										6800.91	5956.55	6693.31	5177.47			1673.19	0	5871.84				1588.21	0	5875.81
										9134.82	7933.36	5845.13	5720.07			1438.17	0	6222.12				1572.79	0	5913.34
										11532.6	7727.76	4875.34	6828.51			1408.27	0	6356.69				1510.93	0	6135.88
										7089.37	5499.4	6747.83	5272.4			1325.76	0	6369.61
										6778.78	4641.32	7481.87	7581.75			1154.58	0	6332.39
										10901.5	7419.88	6184.03	7663.21			1113.23	0	6290.58
										8485	8311.5	7766.64	7691.69
										6280.54	6366.08	7650.53	7497.55
										7364.92	8030.28	7581.52	4629.81
										13452.1	7742.22	7808.92	5655.8
										5902.38	5577.02	7688.59	8703.21
										11312.8	7485.56	5909.65	7704.35
										7294.47	9671.48	7663.36	9412.66
										6736.77	7764.96	7220.88	5966.76
										11140	9025.27	8230.37	5896.89
										6787.98	8522.39	8017.74	4699.73
										9240.51	7666.68	7922.38	6210.24
										6883.85	6943.57	5729.14	6133.51
										14494.9	10709.5	7815.26	7825.56
										6472.24	10606.8	9404.18	7761.62
										5571.91	7629.43	8542.34	7437.53
										7101.22	7566.84	7690.99	6272.65
										8692.17	7486.97	5787.74	7643.33
										9215.29	7580.92	7749.84	4401.12
										6501.85	7333	7764.64	8996.91
										8314.92	7532.97	5959.22	9107.84
										7566.53	10129.6	5000.28	3635.67
										12465.4	7417.72	7746.45	4017.69
										6635.18	5422.75	9612.96	5541.62
										9302.75	8887.52	7782.19	6525.35
										8812	7541.41	5482.25	7646.82
										9005.1	7766.35	8559.77	7818.88
										9061.43	9055.71	7625.82	5649.79
										10345.8	7571.75	4168.29	9350.95
										6453.66	7025.52	7316.93	5318.18
										5559.49	5365.42	3809.85	7793.29
										14103.5	9966.58	5866.33	4956.88
										8994.55	6267.33	7590.55	5053.48
										4412.12	7686.28	8010.29	7486.12
										10270	7706.54	7817.59	7849.12
										7825.14	11298.5	6990.21	10741
										8863.06	11096.6	5723.43	4926.82
										11388.4	5712.7	5025.13	4161.79
										5536.77	7736.7	10692.8	4715.73
										8047.91	7532.95	7059.39	7395.85
										9830.5	8050.15	5921.53	4712.79
										4243.5	7847.85	7611.53	9674.54
										8268.39	7731.88	7995.2	9658.42
										6127.03	7422.81	8728.3	6400.67
										7461.1	5027.31	6420.97	8929.78
										6372.61	6617.48	5068.6	7965.67
										8640.68	7685.75	4110	7044.38
										8216.99	7555.92	7563.97	9493.84
										7876.25	4820.53	7391.85	5132.91
										9734.86	7433.35	6048.72	10658.9
										7621.93	7410.59	4615.29	8254.79
										8502.77	7510.02	9237.52	7460.41
										7038.21	7615.25	7617.11	7557.85
										7599.2	5079.95	9515.38	7794.29
										5948.44	7663.35	6057.48	5279.09
										7821.62	7468.43	7810.67	7876.57
										9227.21	7543.62	5993.77	5202.47
										7574.26	7548.47	6021.41	5808.11
										14201.8	7755.64	5862.45	6841.86
										6701.97	7373.4	4890.1	10853.3
										6003.18	7478.86	7919.86	4271.71
										6702.25	7666.27	7570.33	4834.77
										5451.64	7677	4018.83	13639.7
										7361.44	7716.45	7489.07	4487.09
										6317.34	7147.05	5880.96	7597.44
										7358.8	9293.87	7253.73	8649.15
										11299.7	8215.35	7514.9	6454.05
										9714.71	9762.92	5718.54	4650.18
										6002.02	10400	6791.41	7659.5
										8389.07	14308.4	9991.05	6122.39
										11728	5964.02	10030.2	7439.87
										7782.61	7802.55	5899.31	7760.09
										6691.32	4872.42	7530.11	6401.35
										7321.2	7579.89	4535.09	8008.77
										5347.05	7474.31	7702.18	7620.4
										7478.2	7824.67	5187.54	4364.31
										8774.93	9770.45	7586.01	7952.02
										10215	8188.12	7923.11	7882.97
										5680.1	7545.03	6073.53	9055.16
										7925.92	7075.12	7572.57	7355.33
										5808.33	7488.92	10182	8815.8
										10690.8	7191.92	5928.07	5949.6
										5951.82	6858.63	7427.33	4679.06
										9388.78	7389.73	5768.53	4201.55
										10514.8	4213.6	7622.79	4843.23
										6044.4	10184	6167.35	5251.89
										7054.53	7701.41	5958.68	6159.92
										7370.48	7765.51	7551.29	6672.69
										8603.43	7158.59	7503.43	8980.93
										10247.1	7523.6	5854.28	4692.26
										7887.97	7382.98	7855.45	4147.88
										9822.99	8074.02	7491.31	7614.16
										8404.77		8043.23	6478.93
										6346.88		8271.53	5111.26
										5662.66		6406.94	4926.72
										7142.18		6140.37	5980.61
										6931.37		10973.5	6091.3
										6537.86		5577.09	9235.71
										10640.3		7866.55	6682.6
										9490.23		8317.87	7713.61
										6173.55		9363.48	7477.51
										8116.63		6085.78	7998.2
										5243.48			3855.02
										6373.67			8685.55
										5947.54			6115.99
										9728.19			7697.99
										6723.2			8436.19
										6391.82			5998.2
										7604.08			7483.2
										6173.55			7676.97
										11355.8			5689.29
										6055.53			6732.73
										11029.8			7307.72
										5189.93			7464.02
										7493.38			6462.53
										10560.8			5549.7
										5859.15			7537.12
										7834.37			7203.81
										5939.42			7646.67
										10797.1			7768.99
										5755.6			9737.78
										5608.29			6711.71
										5293.25			7610.28
										7650.01			10885.8
										10549.6			7624.46
										14169.5			7696.29
										5478.69			7596.19
										6386.77			10968.5
										8394.81			7497.38
										5579.09			7808.74
										8740.32			10808.4
										10845.3			8479.49
										8796.02			6953.61
										6958.34			7723.95
										7466.7			7679.61
										9239.61			5930.02
										7215.79			5786.46
										5095.29
										7955.36
										7827.39
										7357.53
										5084.94
										5639.29
										5706.56
										8430.43
										7902.61
										9850.63
										7795.62
										7504.29
										10090
										7089.42
										10835.6
										6410.52
										13995.1
										5724.22
										7212.2
										10943.1
										9645.49
										7366.32
										6195.14
										5899.76
										6048.11
										7026.27
										5454.62
										3598.11
										8394.86
										5770.88
										6033.51
										6683.56
										6884.36
										5041.94
										14594
										8617.18
										7327.62
										6846.78
										13572.5
										6812.87
										6683.32
										10414.2
										11147.5
										5542.31
										5006.01
										5153.06
										6904.9
										7095.91
										9264.49
										9941.65
										5713.09
										5369.89
										5081.17
										9633.86
										7392.41
										6951.31
										8129.28
										5811.09
										7204.84
										7119.08

## Sheet: Figure 5
Figure 5a - left				Figure 5b										Figure 5c																Figure 5d																Figure 5f
Replication Intermediate with ssDNA [%]				Fragment length [bp]										S9.6 binding frequency [%]																ssDNA frequency [%]																Length quantification and Alignment of replication intermediates, S9.6 labels included (conflict intermediates only) [bp]
	WT + trx	drnhc + trx			-RNase H				+ RNase H						pFC53						B. subtilis										pFC53						B. subtilis									Molecule	Daughter	S9.6 label	Daughter
Replicate 1	40.79	13.7			Linear	Replicating	Bulk linear	Bulk RI	Linear	Replicating	Bulk linear	Bulk RI			-RNase H			+RNase H			-RNase H				+RNase H						-RNase H			+RNase H			-RNase H				+RNase H					1
Replicate 2	49.3	26.76		pFC53	4179.14	4123.88	2352.43	5985.02	4093.89	3865.17	2397.77	2828.04			Linear	RI	Bulk Linear	Linear	RI	Bulk Linear	Linear	RI	Bulk Linear	Bulk RI	Linear	RI	Bulk Linear	Bulk RI			Linear	RI	Bulk Linear	Linear	RI	Bulk Linear	Linear	RI	Bulk Linear	Bulk RI	Linear	RI	Bulk Linear	Bulk RI		2	2655.12	10	1793.38
				B.subtilis	4149.78	3975.56	2271.38	4821.52	4118.52	4041.17	2314.25	5238.02		Replicate 1	32.1553	33.3622	38.78	3.20513	3.90625	6.73575	25.24	42.67	21.21	21.25	10.13	N.A.	14.29	24.66		1	11.2245	5.05051	5.05	14.1026	9.375	2.59067	16.5049	17.3333	21.2121	25	37.9747	0	30.2521	16.4384		3
					4017.76	4026.64	2463.2	4107.32	3951.87	3717.77	2332.35	4582.78		Replicate 2	40.1575	43.0108	35.25	7.21649	7.40741	8.25	28.19	62.5	11	21.33	13.24	N.A.	9	14.29		2	0	0	0	0.641026	1.5625	0	1.94175	1.33333	2.0202	2.5	16.4557	0	2.52101	2.73973		4
					4248.44	4058.63	2517.19	6770.97	3911.26	3972.92	2298.71	5169.92		Replicate 3	51.02	52.94	27.12	13.98	6.18557	16.67	45.45	64.29	18.79	22.86	14.63	N.A.	32.41	27.14		3 and more	0	0	0	0	0	0	0	0	0	2.5	6.32911	0	0	1.36986		5
					4133.35	4109.36	2428.69	4718.14	4051.22	3901.43	2354.11	3994.32		Mean	41.11	43.1	33.72	8.134	5.833	10.55	32.96	56.49	17	21.81	12.67	N.A.	18.57	22.03																		6
					4259.41	4099.14	2298.07	5323.48	4152.01	3996.99	2434.02	5261.49		St. Deviation	9.468	9.789	5.979	5.446	1.777	5.352	10.92	12	5.335	0.9073	2.304	N.A.	12.28	6.817																		7
					3869.26	4094.46	2514.98	5714.55	4165.24	3818.16	2451.89	2901.78																																		8
					3948.92	4309.19	2501.1	7084.4	4143.25	4016.18	2946.66	4416.96																																		9	2743.44	10
					4007.72	4190.23	2505.63	8244.35	4286.69	3993.71	2417.99	5384.37																																		10	2783.46
					4268.7	4004.21	2569.38	7537.1	3974.96	3897.62	2344.48	3480.75																																		11	1804.49	10	1808.01
					4177.43	4052.78	2295.26	4572.94	3724.49	3850.72	2467.51	7785.25																																		12
					3318.42	4180.85	2485.2	5532.04	4153.74	3954.72	2345.38	6485.54																																		13	4743.06	10
					4240.94	3992.06	2429.99	7176.74	3869.19	3924.64	2438.38	4440.08																																		14	3781.2	10
					4250.32	3915.34	2516.17	7106.18	4063.3	3988.78	2307.67	4426.02																																		15
					4156.62	4159.04	2458.25	4695.71	4020.3	4046.26	2372.76	4299.42																																		16
					4195.26	4158.77	2494.93	6436.27	3818.39	4075.5	2470.03	4588.48																																		17	2601.85	10
					4010.23	4235.22	2279.94	4786.74	4047.89	3956.89	2409.98	10490.9																																		18	1512.61	10
					4225.79	4224.46	2388.88	6119.76	4153.36	3966.31	2410.68	5608.3																																		19
					4078.73	4220.59	2333.71	4588.08	4094.56	3961.22	2371.94	3675.44																																		20	3159.65
					4112.74	4172.02	2414.89	4296.97	4138.01	3802.57	2451.08	2785.55																																		21	1331.42	10	2158.26
					3926.24	4242.67	2485.16	5050.44	4194.75	3850.34	2374.38	5404.26																																		22
					4155.21	4287.38	2409.85	4388.17	4055.17	3849.92	2324.01	5492.08																																		23	3815.14	10
					4171.99	4140.55	2527.05	2614.55	4074.3	3848.27	2328.82	3259.24																																		24
					4006.81	4027.73	2234.74	5280.38	4162.2	4025.49	2398.18	5376.72																																		25
					4175.45	4063.17	2427.24	4607.1	4080.99	3913.99	2389.73	4328.36																																		26
					4174.45	4049.9	2217.18	4525.52	4064.62	3971.48	2439.46	6573.87																																		27
					4166.39	4047.69	2517.04	5462.04	4233.68	3886.96	2400.15	3476.23																																		28
					4276.07	4097.28	2218.15	5252.24	4223.72	3852.71	2400.74	4997.47																																		29	1507.79	10
					4121.51	4076.67	2439	5197.53	4072.71	3913.08	2448.3	4668.16																																		30	389.988	10	1613.71
					4047.54	4012.57	2338.84	4903.61	3978.91	4052.79	2440.33	4948.36																																		31
					4176.98	4120.7	2447.83	8895.1	4160.65	4007.96	2413.01	4071.34																																		32	103.4	10	2503.91
					4099.43	4093.36	2469.61	4359.41	4025.27	3963.34	2398.53	7136.29																																		33
					4151.87	4109.34	2459.42	5329.86	4057.2	3848.11	2439.64	4865.02																																		34
					4032.95	4095.34	2403.21	6268.42	4360.84	3812.71	2444.99	5300.37																																		35
					3989.8	4131.94	2480.08	4337.22	4126.97	3969.27	2289.19	4501.95																																		36	1905.5	10
					4168.75	3958.34	2342.71	4477.64	4199.36	4071.77	2437.64	6973.48																																		37
					4164.4	4241.01	2460.53	4301.46	3986.8	4071.41	2372.32	4390.95																																		38	1747.08	10	453.128
					4329.64	4130.57	2364.11	4902.07	4027.28	4022.09	2382.91	5063.91																																		39
					4137.22	3994.27	2272.48	4871.43	3935.36	4135.5	2373.01	3087.53																																		40
					4118.31	4314.37	2598.52	4644.25	4110.1	3957.03	2244.01	4474.16																																		41	2006.07	10	633.559
					4038.34	4263.48	2448.09	5385.71	3999.55	3939.17	2315.53	4492.81																																		42
					4110.05	4031.04	2495.47	6790.3	4135.04	3914.88	2401.15	4781.58																																		43	1015.68	10
					4200.13	4085.9	2556.66	4925.6	4306.48	3929.25	2418.04	5268.97																																		44
					4209.79	4007.26	2207.61	6593.55	4123.99	4142.95	2452.13	3976.8																																		45	2735.99	10
					4190.56	4156.3	2498.47	4563.15	4107.61	3959.93	2420.78	5795.14																																		46
					4033.15	4013.23	2506.39	4996.85	4281.22	3859.71	2338.11	4956.39																																		47	378.363	10
					4228.7	4140.57	2571.25	5085.37	4115.44	3927.58	2431.9	4496.2																																		48
					4170.44	4042.89	2615.51	5124.27	4599.85	4051.85	2307.08	3242																																		49
					4345.37	4113.11	2474.34	5012.95	4572.64	4075.95	2314.49	5316.48																																		50
					4121.55	4044.18	2438.28	4755.23	4166.88	4056.39	2403.2	3058.66																																		51
					4243.36	4034.54	2432.28	4989.87	4496.35	3980.3	2355.83	4861.98																																		52	1447.9	10
					4329.31	4174.95	2368.5	6673.55	4133.74	4055.18	2399.7	4260.97																																		53
					4293.87	4252.19	2416.05	4554.34	4277.25	3852.37	2271.75	5661.21																																		54
					4223.16	4205.23	2486.99	4744.55	4288.69	3933.22	2312.5	4722.67																																		55
					4084.29	4298.7	2288.26	4884.48	4084.03	3906.08	2305.89	3083.9																																		56
					4072.1	4125.92	2370.18	5351.34	4196.22	3968.18	2472.92	4999.67																																		57
					4151.35	4257.85	2127.01	4636.24	4108.82	4047.15	2361.48	5083.65																																		58
					4035.67	4054.72	2265.26	4665.65	4119.6	4151.37	2233.76	2727.95																																		59
					4052.49	4045.33	2292.08	5403.15	4303.37	3855.85	2458.41	6917																																		60
					4184.42	4250.25	2390.81	4888.53	4276.84	3889.93	2481.25	2880.62																																		61
					4403.61	4175.52	2234.17	5312.33	4109.44	4004.11	2435.11	4269.46																																		62	774.425	10
					3900.49	4147.56	2560.43	5101.57	4110.7	4010.65	2316.87	3375.56																																		63
					4181.27	4107.62	2463.97	4893.82	3854.84	3981.66	2422.84	6464.73																																		64
					3892.25	4151.74	2542.42	5281.05	3976.17	3976.52	2379.18	3370.1																																		65
					4312.2	4257.16	2408.77	4788.02	4064.55	3882.1	2503.72	2938.86																																		66	349.14	10
					4195.19	4103.41	2349.05	4531.35	4244.64	4061.44	2419.79	4332.49																																		67
					3906.6	4247.09	2447.57	5857.34	4105.68	3906.76	2425.75	6709.44																																		68
					4147.82	4176.1	2281.67	4816.8	4308.14	3815.65	2349.87	2849.9																																		69
					4214.68	4289.02	2410.58	7148.55	4279.27	4085.52	2420.9	3046.36																																		70
					4032.22	3906.3	2529.74	4452.44	3889.42	3912.97	2406	4836.72																																		71
					4140.02	4131.46	2356.58	4787.29	3856.09	4002.45	2329.44	4812.3																																		72	307.412	10	686.888
					4227.89	4340.53	2369.63	5109.65	4085.65	4020.63	2374.44	5246.95																																		73
					4137.73	4089.3	2440.38	5492.52	4205.53	4137.83	2337.57	5493.44																																		74
					4171.73	4095.15	2536.49	9042.25	3994.71	3911.46	2483.43	2779.87																																		75
					3838.38	4174.25	2444.78	6708.34	3966.76	4024.23	2367.77	5294.76
					3979.41	4078.98	2333.72	5278.98	4077.86	3993.5	2344.68	3628.14
					4292.91	4219.36	2404.07	4775.6	4010.21	3940.39	2298.18	5200.15
					4104.46	4126.47	2399.54	5568.38	4203.53	4103.41	2533.68	2880.04
					4214.89	4054.38	2501.36	4218.47	4338.02	4003.73	2326.73	3154.26
					4117.85	4117.24	2371.93	4902.71	4356.19	3956.42	2383.86	2644.83
					4279.7	4196.55	2549.63	4741.17	3950.98	3957.42	2366.26	2793.91
					4239.75	4681.39	2303.61	4862.21	4275.69	4066.18	2318.22	5477.12
					4041.88	4132.28	2294.52	3139.43	4143.21	3931.94	2383.22	3020.28
					4086.53	4049.43	2478.72	5095.49	4058.64	4097.17	2374.25	2989.81
					4159.41	4134.06	2487.24	5332.63	4102.13	3943.11	2446.77	5774.92
					4184.38	4272.62	2410.38	4127.21	4221.81	4039.42	2370.71	3358.17
					4262.98	4085.93	2420.12	6812.86	4156.72	3922.58	2468.01	4950.93
					4256.4	4150.36	2394.6	4529.09	4230.13	3896.96	2239.22	3883.58
					4213.92	4282.88	2427.77	4747.93	4334.36	4025.45	2388.37	4686.38
					4229.47	4104.39	2413.62	4506.44	4211.15	4033.64	2551.01	5085.32
					4324.93	4162.96	2428	4406.73	4160.44	3904.96	2468.55	5353.36
					4107.13	4193.15	2305.8	4859.69	4162.06	3992.38	2381.87	4498.66
					4014.66	4101.11	2204.92	2788.96	4224.17	3950.14	2379.4	2709.57
					4025.72	4179.92	2397.15	4638.57	4148.97	3963.65	2390.45	2829.4
					4121.78	3986.12	2436.69	4937.08	4090.4	4091.29	2366.64	4424.3
					4340.93	4047.53	2361.91	2727.83	4145.15	3900.74	2343.99	3135.59
					4227.22	4004.94	2441.79	5486.47	4066.11	3880.53	2451.85	5697.78
					3950.66	4019.73	2324.81	4537.66	3970.99	3997.23	2399.4	2674
					4118.75	4012.65	2237.33	2730.47	4124.98	4032.63	2400.78	4675.28
					4218.94	4060	2393.59	5848.81	4110.24	4033.03	2337.46	5743.31
					7345.11	9275.67	4069.82	4983.75	4274.16	4031.05	2347.37	4855.58
					6856.4	7660.79	3014.79	5277.99	4329.96	3818.69	2453.48	2803.66
					7499.03	7369.48	5516.38	4695.86	4093.73	3983.93	2430.16	4935.57
					6760.62	8218.18	4468.92	5147.33	3970	4085.16	2333.38	5312.3
					7681.91	10023.9	4394.95	4142.63	4102.24	3972.76	2395.47	4963.29
					6690.58	7843.47	3974.16	4806.25	4004.36	4028.22	2423.71	7568.82
					7820.45	7395.56	4585.02	6774	3771.84	3828.29	2445.34	3932.24
					7579.05	7712.13	4689.08	5604.66	4352.23	4181.76	2310	5564.03
					7369.85	7759.19	4506.3	4431.23	4280.62	4081.81	2483	4550.15
					6973.75	8170.32	4781.36		4258.98	4130.71	2442.25	4695.47
					7760.29	6307.07	4094.84		4263.21	3919.08	2315.62	4366.99
					7081.88	7622.98	4176.96		4056.21	4117.03	2355.86	5198.5
					7140.61	7350.57	4356.81		4190.84	3950.44	2387.23	4713.4
					7698.19	7948.94	4443.56		3922.15	3901.3	2352.9	5556.16
					6612.06	7101.82	5255.08		4151.44	3989.48	2313.98	3613.45
					7410.78	8023.04	4691.12		4457.97	3990.08	2327.29	2825
					6966.05	5662.42	4163.91		4112.22	4016.59	2379.21	5053.92
					7634.44	7390.82	4328.52		4281	3984.92	2405
					8265.37	8891.34	4440.21		4313.36	3676.04	2217.21
					9053.9	6614.06	4317.68		4065.93	4038.88	2382.9
					8038.22	7498.93	4725.37		3928.76	3812.68	2472.44
					6835.79	7935.55	5131.62		4208.4	4033.12	2403.71
					7709.23	7363.74	4373.98		4163.84	3898.2	2340.24
					7295.07	7615.94	4658.91		4102.7	4101.46	2392.15
					7105.61	7765.95	4212.86		4240.05	4026.94	2403.92
					6076.75	8631.35	4630.27		4112.49	3875.28	2326.59
					8013.94	7350.32	4227.45		4322.16	3957.63	2396.06
					7607.11	7621.41	4264.09		4123.5	3910.97	2333.8
					7732.46	7497.68	5357.53		4196.29		2443.13
					7413.81	7651.55	4423.7		4161.73		2420.05
					7246.71	8771.28	4323.89		4150.78		2332.98
					7771.41	7680.27	4714.07		4166.72		2073.74
					6744.96	7543.4	3955.25		3968.27		2426.87
					7429.64	7680.81	4685.33		4059.8		2391.11
					7648.24	7570.54	4726.86		4049.48		2488.24
					8024.7	7704.54	4599.82		4077.41		2351.32
					7583.93	7577.54	4618.17		4318.77		2417.5
					7822.78	8158.01	4648.95		4114.44		2409.18
					7890.56	7233.41	5078.84		4228.58		2533.49
					6968.06	7593.35	4386.97		4072.05		2520.89
					7427.47	7434.53	4166.14		4170.55		2408.16
					6953.18	7531.01	5069.73		4223.47		2415.29
					7463.23	7798.44	4600.94		4170.41		2259.35
					6722.44	7792.17	4759.88		4186.76		2407.23
					7677.78	8054.65	4362.98		4056.83		2315.57
					5844.53	6923.87	4699.08		3945.71		2416.16
					7797.92	7911.54	5288.32		4034.18		2363.12
					7242.34	7645.34	4179.01		4034.78		2380.59
					7203.34	7254.57	4919.2		3903.27		2290.94
					7163.98	7811.77	4847.2		4059.97		2360.16
					6835.24	7192.74	5074.48		4366.01		2510.01
					7406.46	7759.92	4680.14		4129.84		2335.22
					6943.61	7469.25	4851.71		4189.81		2420.63
					7889.03	8215.55	4532.3		4106.87		2402.07
					7433.5	10299.2	4657.7		4159.32		2432.54
					7111.21	7887.11	4453.26		4233.15		2455.29
					6854.43	7366.21	4808.46		4114.95		2373.82
					6885.86	7383.85	4352.72		3986.55		2347.68
					7120.73	7956.94	5211.03		4082.36		2488.23
					7325.57	7734.9	4440		4200.55		2496.21
					8238.14	7515.76	5275.56		6928.46		2450.92
					6908.61	5913.66	4200.14		7236.64		2405.23
					7673.27	7458.07	4566.37		6046.86		2441.01
					7410.07	7512.3	4110.22		8063.82		2428.33
					7397.44	7538.53	4354.56		7845.75		2421.06
					7753.67	7446.62	4358.53		7816.12		2362.82
					7276	7872.21	4296.16		7307.54		2373.67
					7075.06	7812.18	3840.81		7761.7		2520.52
					7740.14	7532.6	4958.99		7300.69		2438.06
					7301.02	7883.8	4683.7		7433		2417.8
					7231.98	8029.39	4155.24		7523.28		2383.88
					7581.16	8267.99	4409.64		8418.88		2347.84
					7544.46	7587.48	3870.79		6053.65		2342.86
					7852.48	7487.88	4626.36		6028.03		2318.44
					7798.23	8038.5	5029.37		6519.56		2306.53
					7857.44	8149.59	5055.15		7762.32		2439.75
					7609.4	7461.23	4989.51		6805.08		2418.04
					7538.01	8747.68	4830.23		7172		2385.06
					7090.05	8057.82	4143.81		5886.48		2484.5
					7072.85	8083.21	4738.13		6989.21		2350.34
					7327.01	8045.95	4456.01		7751.9		2403.35
					6790.98	7661.2	4790.46		6756.58		2211.7
					7002.1	8037.26	4619.89		7248.02		2465.94
					7506.95	6814.03	4747.26		7122.28		2482.31
					7965.16	8135.51	4415.26		7663.26		2333.24
					7576.45	8667.64	4258.9		6888.11		2344.71
					7230.26	8180.92	4263.89		7679.93		2380.8
					6855.42	8028.15	4184.75		7576.42		2308.86
					6203.45	8072.86	5144.95		7940.92		2396.75
					7003.81	7947.42	4454.45		7560.51		2472.35
					7441.34	8154.42	4587.69		7810.64		2353.49
					7375.67		4640.74		8056.94		2389.16
					7630.07		4475.05		7647.72		2468.2
					7384.52		4711.91		7754.83		2564.15
					6773.56		4405.93		7414.9		2420.55
					7194.27		4319		7334.41		4713.66
					7298.69		3938.56		7488.11		4630.99
					7452.55		4206.55		8013.76		5249.82
					7481.53		4303.89		6864.97		4848.04
					6888.13		4495.85		7317.73		4382.02
					7081.27				7868.44		5320.77
					7741.61				6437.8		4726.72
					6545.82				7035.67		4524.8
					7914.56				6802.15		4249.71
					7439.46				6749.65		4083.1
					7552.19				7956.01		4643.88
					7947.71				7972.17		5153.57
					7377.48				7027.63		4162.89
					8065.56				7013.55		4706.23
									7042.22		4164.02
									7644.73		4972.11
									7075.19		4492.93
									7463.01		4489.38
									6662.07		5085.21
									7568.47		3948.64
									5434.34		4753.37
									7380.17		3977.71
									7508.52		4805.95
									7074.07		4287.35
									8022.41		4068.01
									6767.82		4373.47
									7848.46		4434.51
									7887.45		4514.97
									8004.97		5015.48
									7517.22		4548.03
									7610.19		4237.55
									7051.65		4260.88
									7168.87		4332.45
									7669.21		4506.3
									6976.87		5079.1
									6883.63		4323.55
									6814.46		4209.33
									6967.7		4460.9
									7725.81		4372.3
									7546.76		4693.38
									7118.72		5011.78
									7074.99		4700.51
									7113.16		4122.04
									7283.39		4658.61
									8513.45		4358.31
									7500.11		4203.83
									7576.31		4896.97
									7327.08		4018.87
									7191.13		4234.42
									7439.05		5405.54
									7438.02		4753.15
									7187.81		4349.5
									7278.94		4777.45
									6990.2		4922.2
											4759.9
											4237.32
											4914.4
											4474.33
											4089.15
											4245.96
											4702.38
											3891.19
											4372.67
											4117.29
											4645.12
											4674.35
											4160.3
											5332.82
											5221.56
											4842.31
											4531.56
											4297.8
											4241.88
											4393.97
											4496.47
											5035.88
											4105.9
											4298.18
											3965.16
											4241.11
											5137.9
											3936.2
											4905.16
											5185.3
											4486.37
											4561.74
											4686.15
											5127.27
											4931.96
											5049.5
											4297.23
											5083.95
											4247.53
											4784.19
											4901.26
											4486.17
											4060.16
											5410.28
											4450.48
											4403.41
											4788.99
											4433.55
											3990.8
											4167.92
											4770.81
											4362.45
											4187.45
											4878.6
											4382.09
											4989.67
											4441.94
											4492.68
											4098.78
											4304.62
											5032.1
											4476.95
											4643.8
											5067.54
											4472.44
[truncated: 11 more columns]

## Sheet: Extended Data Figure 1
Extended Data Figure 1d							Extended Data Figure 1e							Extended Data Figure 1f
Fragment length [bp]							S9.6 binding frequency [%]							Calculated R-loop frequency [# of R-loops/Mb]
Dilution pFC53:Competition	100:0	50:50	10:90	1:99	0.1:99.9		Dilution pFC53:Competition	100:0	50:50	10:90	1:99	0.1:99.9		Dilution pFC53:Competition	100:0	50:50	10:90	1:99	0.1:99.9
	3843.41	3685.66	8251.07	7951.31	8145.18		pFC53 specific	24.2017	26.5645	20.1827	14.6617	8.89831		# of R-loops/Mb	75.169	37.585	7.517	0.752	0.075
	4025.93	3697.49	3797.36	8126.65	7848.97		pFC53 unspecific	4.03361	3.32056	11.2126	9.02256	6.35593
	4372.25	8056.63	8229.13	8021.64	8263.88		pML113	0	16.87	34.88	35.87	37.93
	3969.88	4134.25	8264.43	8230.9	4160.81
	4493.83	7575.71	8180.83	7541.45	6026.81
	4017.63	821.003	8236.86	8080.63	8263.16
	3911.76	3945.44	8437.02	8205.94	8228.76
	4021.58	3638.93	8390.56	8181.41	8281.45
	4052.98	4032.84	8579.98	8279.15	8331.94
	3970.45	3968.57	8276.38	5040.25	8490.79
	3870.17	8028.33	8217	8262.85	8293.19
	3927.14	8212.02	8202.48	8240.59	8385.4
	3920.81	3977.54	8257.35	7591.14	8350.21
	3987.03	12254.4	8565.36	8267.61	8320.62
	3987.07	3976	7405.68	8157.05	8472.87
	4010.93	3929.52	7916.7	8176.02	8389.7
	4021.37	3720.57	2716.47	8246.3	8244.45
	3629.31	8074.18	8254.05	8005.54	8302.82
	3955.14	8088.87	8572.45	8091.84	7586.55
	3928.27	3766.05	3977.59	8262.06	8468.2
	4072.11	3183.75	8188.71	7972.8	8399.51
	4044.9	3966.93	8419.99	8093.9	8033.53
	3978.86	2643.89	8218.33	7699.68	8254.61
	3915.68	3967.27	3347.21	8240.68	8498.87
	3992.26	4604.3	8225.56	8000	8455.15
	3938.31	8117.09	8275.26	8178.12	8210.12
	3876.29	3665.21	7942.04	7950.16	8527.85
	3960.7	4043.16	4223.34	8156.22	8182.58
	3960.48	3879.03	3904.68	7972.34	8418
	3918.8	8174.64	8277.09	8027.74	8715.53
	3941.9	8323.96	8478.96	7869.24	8795.02
	2992.06	8303.53	7816.71	7932.12	8111.92
	3722.13	3878.4	7974.45	7950.17	8304.7
	3691.3	8292.09	8260.78	3237.36	8425.2
	4091.36	4074.08	8432.28	8092.98	8131.07
	3997.17	8092.3	8209.73	8057.27	8441.74
	4089.3	8290.66	7836.17	8139.58	8172.91
	3972.38	7894.63	8226.33	7765.71	8396.75
	3997.74	3915.21	8159.77	8068.08	8260.19
	4542.46	4047.37	3986.85	8345.91	8132.11
	3949.5	3913.52	3785.92	7697.42	8175.57
	4111.19	3936.53	8433.21	7993.42	8297.57
	3978.49	8153.25	8192.68	8007.75	8143.94
	3996.91	4113.07	8274.69	8168.77	8401.51
	4059.69	8341.41	8180.74	8074.61	6824.18
	3948.87	3980.15	8362.01	8003.4	8179.7
	3187.69	8104.92	4009	8017.51	8044.36
	3945.45	8364	8263.07	3892.91	8253.66
	4022.7	8304.33	8246.74	7994.48	8361.12
	4110.65	3963.24	3714.94	7918.92	7387.26
	3986.31	3816.55	8341.97	8001.63	7944.83
	4126.24	4131.66	8488.94	8069.2	8090.39
	4055.64	8153.72	8320.16	8242.27	8209.9
	4029.29	6829.62	4100.02	8143.23	8395.09
	3688.19	3982.34	3751.46	8356.05	8386.54
	3974.31	7943.84	8094.61	4987.02	8426
	4036.42	7841.18	8391.13	8329.63	7741.25
	4070.31	7891.67	8578.48	7770.32	8253.86
	4068.03	8295.73	7943.17	8105.5	8266.59
	4025.06	8305.94	8465.3	8116.89	8029.98
	4062.09	4165.39	3898.8	8201.61	8308.05
	3963.55	4093.08	8359.16	8208.05	8265.55
	4026.66	3972.8	8345.83	8133.85	8510.53
	4070.21	3809.57	4062.73	8056.07	7965.56
	3866.5	3748.73	8329.69	8199.23	8202.44
	3994.08	7615.91	8265.6	8216.52	7743.18
	4060.26	8109.91	8242.72	7978.78	8393.44
	4107.84	8086.01	8348.81	8096.04	7937.1
	4027.78	7830.65	8321.39	8104.95	8242.15
	3822.58	8117.95	8229.14	8132.63	8300.34
	3897.95	4015.12	8479.86	7858.73	8265.24
	3948.66	8236.05	8247.12	7924	8112.75
	3821.92	7967.94	7946.01	8151.69	8445.15
	3978.64	3924.38	8178.92	7911.6	7995.86
	4025.87	4043.37	8445.52	8123.39	8473.08
	3969.79	8121.12	8212.31	8366.98	8121.12
	3954.29	3822.36	8163.49	8149.62	8251.04
	3913.5	3809.49	8500.02	8140.56	8541.23
	3882.51	8074.69	10231.4	7964.11	8068.5
	3831.1	3889.48	8315.47	7876.58	8206.59
	3972.62	3961.27	8240.94	8162.47	8173.08
	3988.68	3931.45	8373.48	8120.41	8216.7
	4018.91	4080.1	8417.96	8172.47	8369.48
	3917	3977.98	8161.27	2288.06	8327.32
	3981.13	11996	8235.09	7835.58	8360.74
	2965.75	3611.52	8151.12	8131.07	7915.93
	4018.49	3961.31	8135.92	8329.07	8230.21
	3904.87	3973.83	8246.5	7987.37	8228.4
	3903.96	3925.92	8015.24	8093.48	8042.28
	3901.56	8181.19	8260	7572.26	8224.25
		4024.91	8287.43	8053.89	8304.52
		8256.26	7713.52	8021.59	3874.64
		8320.02	7947.35	8163.67	4538.86
		8198.25	8263.67	8247.57	3821.29
		3959.03	8267.83	4325.61	4145.44
		4049.16	8130.97	7425.89	4928.44
		4131.47	7898.94	4325.05	4098.85
		5065.66	8374.63	4786.23	4312.43
		8106.94	8273.9	3986.95	3197.99
		8269.29	4038.18	3690.23	2845.26
		8172.32	4010.83	8034	3344.24
		8483.31	8112.57	3950.56	4191.99
		7927.29	3893.56	4532.24	3947.86
		3932.73	3676.83	5400.81	4249.73
		8180.6	4150.52	4247.46	3835
		8300.02	4141	4199.36	4693.96
		8507.82	3765.43	3604.38	3648.58
		3852.99	3898.03	3644.39	3480.41
		8252.03	4206.97	3860.9	3116.18
		4038.99	4221.61	3676.38	4224.13
		8485.66	3644.85	7597.27	4132.84
		8662.81	4179.89	6136.8	4130.26
		8273.93	4069.24	4480.97	4937
		8321.68	4103.61	4371.45	3613.86
		5166.17	4052.17	3848.76	4309
		8269.79	3967.31	4287.31	3949.35
		8300.99	3155.26	3885.7	4223.27
		3960.8	4224.87	4556.04	3738.59
		3971.24	3835.29	3990.88	5698.23
		3637.32	3957.33	4543.1	3928.58
		3964.23	4072.01	3783.25	3830.22
		8325.33	4041.48	3898.99	4714.05
		8066.42	3420.75	2832.24	4525.77
		3941.28	4082.81	3831.54	4012.5
		8397.85	4015.86	3394.19	3974.91
		3960.88	4275.15	3999.03	4474.81
		8058.37	4177.33	4034.69	3207.95
		8268.96	3929.21	4025.42	3551.89
		3913.68	4546.56	4185.54	3782.92
		4192.44	3880.97	4171.57	4636.41
		3979.38	3960.63	3689.55	3771.41
		8177.34	4101.64	5188.92	4500.03
		4052.45	3815.39	4016.26	4646.97
		3899.91	4095.52	5407.02	6630.72
		3892.4	4128.64	3690.15	4170.49
		8145.22	4141.94	3672.88	4794.02
		6698.62	3997.11	4123.84	3860.95
		8166.42	4026.48	4123.84	3942.17
		4287.58	4066.48	5019.77	3764.09
		8170.31	4203.58	4173.1	3108.53
		3813.66	4139.11	4186.64	4339.65
		4072.03	3881.76	3978.14	3661.38
		8319.74	3982.87	3804.87	4239.94
		3625.81	4691.7	3929.67	4280.97
		8641.56	4134.45	3814.59	4106.2
		3956.46	4082.52	3974.96	3831.28
		8531.71	4018.09	3865.62	3892.58
		8051.91	3852.53	4107.11	6946.61
		8173.64	3862.49	3657.19	3983.82
		3769.54	3806.85	4240.48	4263.55
		3927.92	3624.78	4013.19	5061
		8128.36	3821.31	3487.48	4080.66
		8251.54	4123.74	4761.52	4303.69
		3993.27	4081.36	7865.05	3479.31
		3917.3	3985.76	3667.03	4300.01
		4036.78	3899.13	4046.82	3551.12
		8336.03	8386.46	4319.43	4376.74
		3960.32	3999.45	4105.54	6904.97
		8461.88	4101.54	3432.01	3656.26
		3989.58	4025.92	3926.63	3865.92
		8180.36	4985.98	4042.09	4219.7
		3704.01	4984.94	3708.66	3764.87
		8427.18	3769.93	3364.81	4052.59
		8238.03	4073.69	3489.34	3661.58
		3940.36	4229.35	4575.24	4416.33
		3934.9	3944.91	4914.48	3627.09
		8320.26	4031.94	4436.77	4669.81
		3705.21	4054.56	4309.05	3864.17
		4018.4	4135.65	3735.28	3719.14
		8085.52	4029.73	5498.83	4735.21
		8110.26	3977.96	3689.41	3945.77
		12350.2	4100.69	4189.8	4298.86
		8288.28	4057.05	3831.48	3764.44
		8116.88	4103.9	3851.01	4284.01
		8392.88	4145.82	5274.21	3736.71
		3850.96	3877.19	3490.69	4507.95
		8145.63	4387.58	4939.07	3984.05
		3964.97	4143.05	4984.36	5250.79
		8390.72	8050.25	4722.65	4235.57
		8389.49	3975.68	4507.24	4377.96
		3592.9	4820.84	4170.37	3347.33
			4387.27	3615.56
			3373.29	4563.94
			4099.43	4596.58
				2746.37
				3619.52
				3753.82
				4121.22
				3614.09
				4388.54
				3943.62
				4095.38
				4063.8
				4281.24
				3707.58
				4256.1
				3757.58
				3309.89
				3971.75
				3617.1
				4226.2
				4032.41
				3801.02
				4261.13
				3500.03
				3977.01

## Sheet: Extended Data Figure 2
Extended Data Figure 2a - left									Extended Data Figure 2b - left									Extended Data Figure 2d
qPCR analysis of S9.6 IP as % Input, normalized to negative locus									qPCR analysis of S9.6 IP as % Input, normalized to negative locus									Quantification of dotblot Extended Data Figure 3c
SLC7A5_1				GREB1					SLC7A5_1				GREB1						-E2		+E2
-E2		+E2		-E2		+E2			-E2		+E2		-E2		+E2				-RNase H	+RNase H	-RNase H	+RNase H
-RNase H	+RNase H	-RNase H	+RNase H	-RNase H	+RNase H	-RNase H	+RNase H		-RNase H	+RNase H	-RNase H	+RNase H	-RNase H	+RNase H	-RNase H	+RNase H		S9.6 integrated intensity	8.6641	0.1006	11.7184	0.0398
0.918064	0.97041	2.17347	1.00928	0.858565	0.972655	2.02792	0.911722		3.35582	1.15402	14.8941	1.94531	1.39152	0.972655	13.8967	1.32256		dsDNA intensity	152.499	156.449	135.094	100.983
																		S9.6/dsDNA	0.0568141	0.00064302	0.0867429	0.00039413
Extended Data Figure 2a - right									Extended Data Figure 2b - right
qPCR analysis of S9.6 IP as % Input, normalized to negative locus									qPCR analysis of S9.6 IP as % Input, normalized to negative locus
RPL13A									RPL13A
-E2		+E2							-E2		+E2
-RNase H	+RNase H	-RNase H	+RNase H						-RNase H	+RNase H	-RNase H	+RNase H
3.05252	1.09429	5.9656	1.08423						13.2079	1.65099	51.0321	2.47369

## Sheet: Extended Data Figure 3
Extended Data Figure 3b
# of small R-loops/Mb gDNA
	-E2		+E2
	-RNase H	+RNase H	-RNase H	+RNase H
Replicate 1	0.153673	0.163401	0.137568	0.0814971
Replicate 2	0.144324	0.0460662	0.215299	0.055439

## Sheet: Extended Data Figure 4
Extended Data Figure 4a						Extended Data Figure 4b						Extended Data Figure 4d						Extended Data Figure 4e - right						Extended Data Figure 4f						Extended Data Figure 4g				Extended Data Figure 4h													Extended Data Figure 4i
Extracted GFP intensities [a.U.]						Median CldU tract length [µm]						Median CldU tract length [µm]						CldU tract length [µm]						Extracted gH2AX intensities [a.U.]						Relative change in gH2AX intensity upon PARPi				single ssDNA gaps quantified for size [nt] and distance to the junction [kb] based on EM images													single ssDNA gaps quantified for size [nt] and distance to the junction [kb] based on EM images
	-E2		+E2				-E2		+E2				-E2		+E2				-E2		+E2				-E2		+E2				-E2	+E2		-E2						+E2							-E2
	-RNH1-GFP	+RNH1-GFP	-RNH1-GFP	+RNH1-GFP			-RNH1-GFP	+RNH1-GFP	-RNH1-GFP	+RNH1-GFP			siLuc	siZRANB3	siLuc	siZRANB3			NT	PARPi	NT	PARPi			NT	PARPi	NT	PARPi		Replicate 1	1.02691	1.3247		-RNase H			+RNase H			-RNase H			+RNase H				-RNase H
	37	121	58	162		Replicate 1	5.052	6.589	3.025	6.36		Replicate 1	4.331	4.737	3.42	4.754			3.757	3.368	2.491	3.516			28	-11	163	536		Replicate 2	0.934579	2.08547		Gap	Size	Distance to junction	Gap	Size	Distance to junction	Gap	Size	Distance to junction	Gap	Size	Distance to junction		Gap	Size	Distance to junction
	89	21	-83	149		Replicate 2	5.288	5.144	2.979	5.82		Replicate 2	3.893	5.22	3.4	3.965			4.141	2.489	2.873	3.122			120	215	77	102		Replicate 3	1.04198	1.19245		1	34.9841	2367.56	1	18.553	157.975	1	84.6602	1139.37	1	39.8878	105.046		1	199.44	74.9754
	30	99	-96	-14		Replicate 3	4.312	8.455	3.099	6.642		Replicate 3	4.016	4.091	3.518	5.475			4.039	5.454	2.58	1.96			419	99	37	389		Mean	1.001	1.534		2	19.5565	493.766	2	89.9605	1652.37	2	73.2783	1283.13	2	87.28	851.376		2	31.2907	2979.35
	-22	13	-37	36		Mean	4.884	6.729	3.034	6.274		Mean	4.08	4.683	3.446	4.731			2.764	4.771	2.06	1.651			308	150	212	200		St. Deviation	0.05815	0.482		3	29.7879	978.626	3	29.4001	682.455	3	22.298	1573.96	3	18.553	1348.16		3	50.1277	1961.88
	51	151	9	20		St. Deviation	0.5092	1.66	0.06054	0.4177		St. Deviation	0.2259	0.5665	0.06315	0.7553			4.461	3.642	1.257	3.413			219	66	291	381						4	16.7957	1059.58	4	27.6574	3110.34	4	16.5945	33.6466	4	24.8916	1442.77		4	131.367	3596.54
	55	-60	46	93															3.812	2.575	1.431	1.648			12	83	202	160						5	26.2379	1137.09	5	9.27664	544.09	5	33.4184	2971.66	5	25.0448	3164.24		5	118.262	441.016
	30	23	56	126															2.101	7.23	1.751	4.739			87	214	57	767						6	21.0632	219.903	6	20.7431	779.647	6	23.468	4077.52	6	35.2019	3720.97		6	14.6178	79.8915
	42	-23	-31	50															5.056	3.243	2.481	2.608			411	99	188	197						7	36.3774	2232.2	7	20.7431	38.2481	7	85.4248	483.766	7	33.6466	409.275		7	19.36	630.962
	37	106	29	-25															2.083	7.613	5.026	1.651			55	219	147	717						8	32.372	2540.04	8	30.9217	58.4662	8	336.712	1004.83	8	27.7951	145.891		8	105.68	1795.48
	77	135	54	86															4.466	6.544	5.574	2.979			151	411	7	408						9	143.051	1691.38	9	22.8067	1396.77	9	41.1154	7066.46	9	16.127	1576.94		9	225.415	2275.49
	-17	109	68	792															1.772	6.37	2.619	2.886			321	155	157	30						10	26.5639	3259.87	10	25.7883	88.3054	10	14.1025	87.0689	10	39.7854	715.226		10	602.651	2863.2
	58	85	-101	104															3.201	4.183	2.811	3.193			191	211	-51	586						11	9.27664	3637.12	11	11.0629	437.904	11	21.0632	174.569	11	25.4988	417.006		11	47.3012	2456.31
	-14	310	31	158															1.802	3.715	2.038	3.399			176	100	267	101						12	136.469	4409.5	12	22.298	1727.53	12	28.8751	586.068	12	33.4184	1013.56		12	50.1277	429.388
	94	86	80	136															4.629	5.666	1.937	3.606			1195	44	-20	107						13	38.2481	1305.4	13	14.8938	476.595	13	21.0632	444.898	13	22.298	3627.41		13	34.2102	791.945
	5	138	-27	18															3.834	3.833	4.655	2.389			90	219	190	617						14	26.2379	3337.94	14	19.5565	1428.13	14	22.1258	448.839	14	22.8067	4439.16		14	76.0065	1361.39
	37	84	235	-23															2.491	3.2	4.619	2.696			19	147	144	75						15	37.1063	3608.76	15	14.8938	448.933	15	30.9217	1789.4	15	56.0018	1494.08		15	19.5565	865.125
	124	47	55	-13															3.062	1.772	2.024	2.884			138	926	192	203						16	17.1051	497.137	16	19.3544	391.236	16	18.553	2343.04	16	26.0919	1675.39		16	93.5966	876.139
	72	62	-32	116															2.55	5.668	3.8	2.987			166	72	-16	70						17	54.5663	1885.32	17	21.0632	559.569	17	20.1348	3833.06	17	22.298	844.792		17	26.5639	1029.77
	142	63	93	53															3.857	4.039	1.933	3.684			102	93	202	202						18	46.936	3151.46	18	16.8233	21.6011	18	25.0448	840.508	18	28.2064	1147.64		18	115.5	3335.5
	91	106	-40	209															2.324	2.525	4.347	9.111			211	139	65	249						19	27.8296	392.576	19	17.4921	1195.7	19	14.8938	1010.34	19	268.525	58.2283		19	300.424	3775.89
	14	116	35	-3															4.463	3.181	4.572	5.269			155	190	177	240						20	27.8296	729.032	20	24.7373	1347.91	20	29.4001	47.2609	20	55.349	1137.61		20	47.3012	769.884
	43	83	-49	70															4.751	3.812	3.173	5.783			319	183	69	151						21	31.5948	1787.58	21	16.127	1584.95	21	36.0608	217.873	21	54.8981	10490.5		21	93.2281	867.089
	124	109	64	206															3.544	4.966	4.102	5.929			170	137	69	-5						22	37.5672	2780.31	22	15.6453	1643.75	22	29.7879	695.898	22	28.8751	1259.15		22	17.3273	707.93
	144	148	79	83															4.944	2.759	4.648	6.387			83	197	167	74						23	20.7431	2975.98	23	41.2838	1209.07	23	26.0919	671.347	23	25.4988	2021.32		23	71.5417	507.404
	10	74	77	61															3.317	2.775	3.708	5.148			86	578	170	733						24	410.562	984.159	24	21.6011	751.736	24	33.3038	2256.54	24	225.293	95.247		24	155.945	1001.21
	29	9	50	247															5.262	5.156	2.593	3.234			830	381	85	558						25	48.5581	3043.49	25	16.5945	967.021	25	41.1154	5032.48	25	41.1154	2700.52		25	163.754	1355.56
	126	25	31	204															2.505	6.408	4.228	7.79			139	100	283	280						26	34.9841	103.626	26	33.1887	493.324	26	24.8916	5407.41	26	27.6574	3795.4		26	231.162	1744.76
	10	153	97	159															4.325	7.478	3.777	2.473			81	321	257	114						27	30.9217	559.175	27	23.468	1005.36	27	39.3085	7705.3	27	14.1025	453.304		27	23.6303	3252.75
	31	20	203	1365															4.1	3.812	4.448	3.744			656	156	439	135						28	25.235	1010.4	28	22.8067	1979.82	28	42.7102	1941.77	28	68.7748	127.468		28	23.6303	5457.33
	9	52	79	89															2.732	3.31	3.645	3.753			341	268	22	151						29	72.2234	980.306	29	13.8287	61.8436	29	113.496	2035.82	29	19.944	74.7347		29	68.4742	645.575
	67	48	66	95															2.789	5.164	3.526	4.101			227	567	237	66						30	161.505	2529.41	30	27.2393	733.752	30	20.1348	1240.39	30	22.298	33.76		30	38.8188	76.4962
	105	60	195	57															4.101	3.502	4.273	1.576			743	306	373	359						31	49.9557	6425.16	31	29.9554	1658.12	31	23.6303	1450.46	31	11.4035	279.159		31	53.7008	1203.97
	45	90	76	145															2.719	2.223	4.35	3.79			110	311	38	157						32	32.2536	1364.05	32	19.5565	68.4762	32	22.1258	1811.06	32	25.4988	982.747		32	41.4858	1949.14
	33	70	67	245															2.025	8.533	4.534	3.828			-5	394	78	581						33	30.4229	1611.3	33	31.2907	926.196	33	34.6546	3714.05	33	25.0451	2824.17		33	26.2379	1536.02
	155	163	37	65															2.737	5.03	2.773	3.446			271	74	-18	41						34	33.4184	2009.61	34	17.1051	460.78	34	16.8233	5488.57	34	19.5565	3165.77		34	42.3075	172.617
	120	106	78	102															2.696	6.639	1.969	3.516			69	269	215	589						35	12.3687	165.182	35	18.553	1050.19	35	22.1689	841.41	35	46.182	4706.11		35	194.769	1237.86
	-30	79	88	31															4.189	6.211	3.811	6.917			245	194	96	85						36	34.6546	120.427	36	11.7339	1271.44	36	11.8153	1531.82	36	22.298	4795.73		36	214.649	149.654
	-18	70	-10	119															8.348	7.019	2.593	3.353			282	212	15	123						37	54.5486	837.878	37	19.36	411.097	37	16.8233	1048.1	37	33.3038	123.354		37	943.311	620.228
	83	111	52	44															4.365	7.948	3.322	3.399			478	125	387	108						38	23.6303	1350.26	38	23.468	1730.05	38	49.86	185.6	38	24.8916	672.433		38	40.859	1482.29
	9	285	-34	69															3.653	4.644	3.504	5.665			-39	120	30	703						39	16.127	402.061	39	28.8751	2081.04	39	29.7879	784.137	39	30.4229	4907.15		39	31.5948	173.099
	138	109	-16	57															2.704	5.233	2.632	3.413			371	-13	554	178						40	30.4229	3799.92	40	27.3792	1257.97	40	45.6137	112.275	40	26.0919	220.964		40	38.2481	2097.02
	34	95	-35	79															1.386	8.691	2.886	3.192			72	73	-24	392						41	22.8067	732.882	41	39.5991	2787.96	41	23.468	219.588	41	22.1258	2114.19		41	122.014	2226.27
	128	231	105	100															2.6	5.669	3.189	2			101	97	109	678						42	17.7093	366.756	42	216.079	3532.73	42	23.468	29.4001	42	27.2393	2278.04		42	122.184	2393.38
	44	14	57	66															3.298	6.37	2.474	7.336			64	109	364	250						43	73.5733	1537.55	43	22.298	397.832	43	29.4001	1158.47	43	28.8751	6009.2		43	40.2695	251.706
	92	-21	95	155															4.798	9.273	2.733	2.884			86	239	61	219						44	43.2906	72.755	44	33.76	2863.47	44	21.6011	5048.3	44	26.2379	1081.61		44	22.298	364.135
	100	46	55	134															4.202	7.664	4.347	5.798			8	160	19	259						45	16.5945	497.784	45	26.2379	3145.09	45	23.468	922.404	45	39.5991	700.098		45	63.7179	833.474
	50	90	125	25															2.232	7.812	2.219	7.611			816	60	74	83						46	11.4035	1851.91	46	24.7373	44.338	46	14.1025	243.4	46	26.8117	1934.41		46	25.0448	162.903
	8	131	-66	124															4.264	6.963	1.152	3.976			-3	787	31	173						47	14.1025	2396	47	26.0919	1623.49	47	53.7008	358.242	47	14.1025	2214.34		47	29.3349	1070.64
	24	6	-96	233															2.663	6.164	2.324	2.746			729	89	0	317						48	33.6171	3689.46	48	19.944	2402.6	48	25.0448	1495.38	48	37.5672	621.212		48	33.6466	590.628
	39	78	88	151															2.908	7.066	3.02	6.92			46	-26	2291	358						49	17.4921	19.4094	49	16.8233	103.669	49	27.6574	2794.86	49	25.0448	1516.87		49	21.1537	1469.52
	440	1	-53	120															3.276	6.092	2.918	6.502			544	549	89	962						50	17.7093	660.188	50	16.8233	24.8916	50	22.1258	3645.93	50	28.8751	2005.22		50	45.6347	6508.82
	59	1089	-57	170															2.674	3.18	1.485	3.322			159	942	328	162						51	29.5624	1761.93	51	29.9159	207.562	51	16.8233	238.772	51	77.4898	8729.06		51	24.1903	1453.53
	-4	148	827	121															3.834	2.802	5.296	2.976			105	217	28	65						52	35.7895	2060.04	52	11.4035	1680.08	52	19.3544	196.325	52	25.0636	1658.77		52	76.0951	502.211
	82	61	77	100															8.238	8.004	4.075	3.847			125	998	132	432						53	15.461	1708.83	53	30.9217	4806.58	53	41.0456	3530.82	53	28.8751	3720.89		53	195.689	208.837
	117	139	32	212															8.231	6.323	5.575	9.083			96	546	87	510						54	30.9217	221.867	54	122.749	363.368	54	11.149	42.1264	54	377.915	4353.45		54	41.1154	173.626
	161	57	158	180															5.827	5.358	5.204	7.617			105	-9	76	803						55	39.8878	356.04	55	54.8989	2070.75	55	12.3687	118.073	55	20.1348	5884.39		55	16.8233	165.019
	21	222	58	64															3.516	7.083	3.496	10.302			515	109	57	858						56	16.8233	1739.57	56	15.461	152.451	56	29.7879	83.9799	56	24.7373	6499.16		56	109.135	917.464
	-48	112	46	-18															6.759	4.558	4.228	7.489			70	78	67	953						57	133.788	1026.14	57	17.3273	69.7905	57	28.205	1198.01	57	30.9217	9071.55		57	14.8938	904.768
	36	115	-11	29															1.96	6.12	4.717	7.246			215	794	15	297						58	30.9217	1774.92	58	25.8342	229.696	58	26.2379	2813.17	58	33.4184	10197.3		58	95.7248	1150.94
	22	112	38	165															3.824	9.971	3.736	5.896			82	234	213	61						59	33.4184	2088.44	59	28.205	572.457	59	16.8233	211.64	59	25.4988	10505.7		59	18.553	445.548
	125	-16	99	141															6.632	4.574	2.28	8.691			604	3	79	184						60	23.468	210.764	60	29.9159	213.596	60	24.7373	1942.98	60	30.4229	11192.2		60	37.2084	133.663
	81	35	93	90															5.228	3.611	2.491	8.987			420	347	440	435						61	27.6574	4184.24	61	25.0448	1137.08	61	223.493	2656.32	61	41.1154	12668.9		61	34.6546	1308.66
	31	6	43	6413															6.469	5.574	4.075	6.444			43	9	154	210						62	25.4988	405.262	62	22.298	3692.13	62	24.8916	3071.81	62	43.73	12910		62	47.6884	1730.06
	68	54	36	38															4.125	6.441	4.387	4.885			168	836	503	428						63	12.3687	1380.89	63	21.0632	4303.68	63	27.8296	724.966	63	19.5565	12987.9		63	22.298	166.572
	101	128	200	58															6.337	6.725	3.073	7.196			-1	40	50	730						64	49.4749	297.619	64	29.4001	7459.9	64	27.2393	357.646	64	258.747	21960		64	27.2393	580.434
	11	3	75	23															7.416	5.606	1.772	9.108			163	186	376	60						65	23.6303	1240.95	65	25.4988	175.647	65	27.6574	600.735	65	209.754	22633.2		65	58.0803	4603.92
	-93	87	38	37															8.447	4.13	4.075	9.34			102	871	104	202						66	22.8067	2219.51	66	19.944	910.001	66	139.269	2805.43	66	28.8751	24670.1		66	28.8751	814.841
	37	69	155	61															6.593	6.748	2.994	7.836			379	70	66	536						67	13.8287	57.0169	67	58.1866	1843.24	67	17.4921	140.545	67	30.5485	590.443		67	22.298	2226.62
	99	29	163	201															3.502	4.159	5.805	6.519			262	648	1302	483						68	40.2695	1703.95	68	16.5945	1151.6	68	26.2379	940.556	68	19.944	299.39		68	21.6011	1879.82
	12	-8	37	40															6.541	4.791	6.114	8.025			276	204	23	384						69	41.4858	5502.77	69	83.3857	1280.81	69	16.8233	593.592	69	29.4001	1423.55		69	30.9217	116.194
	20	20	33	66															5.783	3.714	4.959	7.041			312	59	306	616						70	199.44	6524.16	70	54.091	586.358	70	21.3251	1106.4	70	15.6453	2782.4		70	31.5948	795.59
	-5	93	42	159															5.676	1.699	1.431	2.434			93	235	416	164						71	27.7951	138.496	71	41.4858	2270.02	71	17.4921	2556.72	71	47.3417	3131.28		71	189.578	63.1894
	115	140	80	141															4.164	3.558	2.481	3.234			134	1161	145	258						72	120.078	3536.46	72	27.8296	1106.9	72	12.3687	2825.36	72	49.7832	3778.39		72	45.6347	1840.41
	49	196	52	107															5.666	4.81	4.125	1.929			243	878	-9	491						73	22.298	5001.69	73	42.3075	1633.51	73	35.9545	33.4184	73	51.9633	4331.68		73	69.9075	1564.42
	14	155	96	76															8.194	2.93	4.404	2.167			-16	-45	397	550						74	63.8518	11678.3	74	20.7431	2227.46	74	16.186	87.6915	74	27.6574	3278.41		74	193.389	2554.8
	-3	33	5	97															6.876	5.296	2.291	2.457			171	125	302	134						75	37.618	303.315	75	27.8296	1853.86	75	22.1258	90.3	75	26.2379	3673.44		75	21.1537	1207.22
	26	-18	-58	-42															9.423	5.019	3.607	2.924			196	98	335	117						76	33.6466	3775.15	76	45.8226	710.968	76	12.3687	398.915	76	37.1063	4052.57		76	22.3408	1874.4
	52	-70	49	158															6.911	6.061	2.774	3.787			273	160	117	603						77	22.9005	626.479	77	111.781	44.338	77	27.2393	1262.55	77	73.2267	362.236		77	44.6816	34.2102
	-32	102	101	166															7.493	5.813	3.294	2.737			106	77	393	157						78	33.4184	754.625	78	16.127	310.234	78	37.3373	650.794	78	41.4858	670.296		78	55.6041	885.595
	5	102	160	96															6.771	5.742	3.328	2.481			70	162	134	888						79	33.1887	838.145	79	21.0632	306.537	79	35.6876	1373.21	79	60.9088	1254.27		79	22.3408	772.077
	82	-4	115	71															5.777	3.11	5.464	4.125			108	96	72	225						80	24.8916	856.74	80	19.5565	2044.54	80	23.468	301.403	80	246.465	525.142		80	3743.25	1025.71
	-55	-139	34	98															8.243	4.975	3.533	4.193			33	444	119	245						81	38.4228	9476.89	81	27.6574	55.6593	81	43.3127	2298.26	81	37.618	958.912		81	55.2574	2056.28
	20	78	41	50															10.619	4.868	2.34	3.516			-51	218	31	194						82	36.8995	10040.4	82	29.9159	1130.86	82	43.3127	5294.28	82	25.4988	902.737		82	39.1133	3995.39
	64	-9	92	107															6.098	2.887	3.936	2.303			16	772	40	359						83	17.4921	293.65	83	22.298	323.898	83	37.2092	607.784	83	35.0167	502.764		83	30.2021	58.2283
	72	189	-21	101															8.76	3.89	3.779	4.37			504	175	610	135						84	27.6574	2432.19	84	19.5565	1428.58	84	203.442	47.0986	84	37.4361	5309.6		84	20.1348	245.07
	44	11	70	101															5.18	3.628	4.85	2.849			64	853	106	414						85	32.2536	877.985	85	36.0608	4617.36	85	44.5961	311.454	85	48.3014	5085.78		85	19.944	818.511
	109	43	-47	255															5.903	4.247	2.287	3.508			140	-36	70	112						86	27.7951	1026.87	86	13.8287	569.017	86	13.8287	594.259	86	29.4001	6235.99		86	15.7671	468.853
	-70	-27	94	52															3.233	3.948	2.719	3.497			39	649	-78	650						87	23.6303	380.337	87	28.4749	657.767	87	19.944	149.963	87	38.8188	11213.6		87	18.0303	1015.68
	61	87	108	84															5.563	3.538	2.583	3.575			31	74	96	473						88	64.3293	2938.64	88	18.553	1195.29	88	25.4988	2409.1	88	25.4988	159.962		88	22.298	1116.06
	42	191	140	-828															6.45	2.884	1.884	3.661			54	139	244	590						89	120.206	4400.97	89	23.468	1470.68	89	32.2536	3679.67	89	29.7879	273.652		89	31.0759	2141.02
	110	69	99	0															8.452	4.018	2.599	3.544			51	103	64	244						90	40.8356	4633.35	90	28.205	700.534	90	21.6011	3963.09	90	276.459	4081.18		90	30.4229	2428.79
	-16	85	143	94															7.861	3.553	1.957	4.791			133	796	70	183						91	41.578	9338.87	91	27.2393	1298.56	91	30.9217	8389.52	91	48.3014	4969.47		91	42.5073	48.5647
	29	105	35	118															5.659	2.054	2.086	2.931			529	289	324	535						92	58.3431	10097	92	24.7373	1857.49	92	36.3774	12733.1	92	22.298	1849.86		92	24.1903	157.974
	71	-36	26	-38															5.827	2.783	4.135	3.948			283	99	134	253						93	86.1382	11890.6	93	26.0919	3112.2	93	13.8287	210.38	93	27.2393	2499.22		93	42.3075	254.804
	47	199	7	150															5.139	2.48	5.62	6.554			168	180	127	217						94	14.9581	34.014	94	16.5945	3548.78	94	22.8067	182.798	94	24.8916	4329.26		94	26.2379	1303.07
	70	93	103	65															4.313	4.87	9.079	6.546			148	589	105	527						95	16.6519	123.842	95	39.5991	4853.66	95	24.8916	402.547	95	22.8067	6201.35		95	24.1903	1089.91
	46	14	12	-11															4.44	4.849	4.448	6.182			112	35	72	152						96	30.7044	1509.96	96	27.7951	5017.29	96	81.3896	866.26	96	29.4001	5678.76		96	120.951	1384.49
	-88	103	61	86															10.793	2.884	5.463	3.462			987	135	55	825						97	9.7784	3057.29	97	49.4749	1405.58	97	23.8721	1075.64	97	56.4271	4070.67		97	20.7431	669.757
	118	4213	34	-9															3.915	4.501	4.961	2			161	167	74	486						98	90.9983	973.722	98	17.4921	411.242	98	23.6303	149.931	98	254.285	602.43		98	24.8916	1174.92
	30	11	149	143															6.889	1.548	6.286	2.696			602	128	325	191						99	25.0448	1451.51	99	21.0632	97.1926	99	18.8091	330.066	99	38.2481	1239.42		99	12.4457	2318.73
	62	259	95	83														Mean	4.803	4.874	3.493	4.499			527	226	418	179						100	33.3038	3907.33	100	23.6303	253.342	100	20.9266	391.421	100	47.7439	1792.48		100	41.4858	660.182
	52	125	122	57																					197	38	123	298						101	44.1001	376.638	101	28.205	2836.67	101	13.6198	739.314	101	42.9357	5039.04		101	78.8234	1891.7
	123	125	79	204																					160	699	595	338						102	27.8296	488.111	102	27.7951	3503.74	102	13.8977	864.677	102	39.3085	6141.03		102	83.3857	636.124
	106	99	-11	-51																					321	102	145	186						103	36.0608	183.914	103	17.4921	97.4887	103	26.8504	4023.48	103	61.4092	3384.6		103	61.6733	799.128
	26	314	22	364																					141	145	38	89						104	47.8391	3585.27	104	19.5565	315.377	104	19.2113	9921.22	104	35.4456	1949.83		104	150.289	750.236
	78	149	26	61																					211	298	60	520						105	37.1063	103.183	105	33.1887	1640.39	105	39.1133	11824.4	105	83.156	5059.68		105	169.349	1540.77
	17	135	84	63																					151	996	112	855						106	33.6466	1276.61	106	39.5991	1762.81	106	16.5945	13711.9	106	138.518	766.933		106	52.1836	3119.85
	60	-4	41	46																					466	87	473	193						107	23.7918	1906.7	107	16.6519	340.159	107	50.4699	72.1213	107	45.8226	622.665		107	37.5672	314.728
	-1	219	432	153																					1051	230	63	860						108	27.6574	3409.74	108	24.1508	817.003	108	17.4921	152.002	108	38.4228	1874.48		108	140.43	790.972
	-21	211	33	101																					497	256	238	160						109	114.556	524.336	109	19.5565	51.4456	109	19.5565	785.175	109	37.618	2755.39		109	258.264	1755.23
	43	212	18	107																					189	824	166	516						110	37.1063	1275.78	110	21.0632	925.204	110	25.4988	2432.9	110	102.668	3248.8		110	23.468	616.06
	131	123	43	-25																					74	172	119	77						111	28.8751	154.647	111	19.5565	3408.91	111	23.6303	2605	111	35.6876	346.742		111	243.669	748.344
	59	193	107	-63																					356	185	55	21						112	28.8751	497.855	112	22.8067	1064.78	112	24.7373	2866.8	112	25.4988	3089.99		112	10.018	1884.88
	51	99	50	75																					384	1021	22	268						113	46.0898	905.545	113	28.205	1139.65	113	15.6453	3627.62	113	55.0223	3856.92		113	26.0919	2058.84
	-95	144	16	23																					430	221	97	131						114	70.5125	1269.01	114	16.8233	1314.91	114	43.202	3873.13	114	26.3961	4249.64		114	76.9505	2548.76
	107	45	125	119																					762	464	-71	15						115	41.0175	1775.99	115	20.7635	553.947	115	32.372	1258.36	115	18.2693	7370.88		115	16.5945	51.631
	7	16	199	119																					111	-3	25	386						116	15.1979	64.9359	116	19.944	1350.88	116	155.812	1344.2	116	24.7373	1400.83		116	24.6211	323.544
	-95	71	146	126																					117	28	33	115						117	37.3373	720.977	117	14.8938	1729.87	117	50.8472	2513.52	117	32.1758	2123.08		117	28.8751	845.169
	52	241	106	55																					33	-3	130	60						118	154.893	3190.01	118	21.1537	1163.07	118	12.7493	46.4856	118	33.3038	1053.55		118	58.9933	133.513
	35	-56	263	129																					451	534	541	487						119	29.0402	1040.83	119	17.1051	1380.24	119	48.5125	1436.29	119	27.6574	723.539		119	61.6733	470.205
	39	96	135	65																					666	12	626	510						120	83.3857	2022.07	120	21.1537	1603.81	120	12.3687	1703.11	120	37.6574	551.442		120	26.5639	1828.35
	107	79	98	110																					45	26	972	1376						121	37.5672	2378.25	121	31.5341	411.762	121	17.4921	1971.71	121	35.9545	1288.92		121	22.3408	1235.95
	34	197	21	19																					731	116	136	240						122	29.3349	2848.86	122	19.944	829.814	122	14.1025	183.795	122	13.8287	2666.77		122	30.2021	183.42
	-47	-153	25	5																					36	257	131	944						123	20.7707	3577.09	123	31.5341	1286.56	123	8.29711	223.635	123	34.2102	2481.91		123	24.1903	959.243
	72	113	158	102																					307	60	67	150						124	55.349	3467.32	124	47.2609	2851.13	124	16.127	584.251	124	33.4471	5555.66		124	27.6574	1268.51
	-39	80	63	194																					157	325	3	20						125	31.5948	5794.83	125	28.205	4756.12	125	17.4921	624.813	125	78.7141	7842.91		125	27.6574	1034.76
	83	97	163	29																					45	7	11	297						126	39.1376	7720.62	126	35.0114	1521.09	126	30.9217	2138.7	126	125.079	8707.48		126	27.6574	4591.34
	134	61	-21	41																					112	60	65	145						127	65.595	8553.44	127	30.9217	1253.82	127	20.1348	2340.77	127	47.7439	15868.3		127	22.8067	1463.58
	54	239	30	43																					82	143	107	121						128	33.4471	2041.89	128	24.8916	2009.68	128	30.5485	237.839	128	21.6011	19651.7		128	111.125	1863.99
	31	60	227	86																					119	149	129	72						129	39.357	5031.37	129	23.7918	8771.06	129	25.0448	576.6	129	30.4229	21067.8		129	112.414	2616.66
	115	-27	125	227																					283	203	-13	197						130	33.4471	6031.5	130	27.3792	30.9217	130	20.1348	1402.91	130	22.298	796.868		130	26.0919	347.692
	58	1	116	143																					16	77	38	355						131	34.2102	6087.79	131	18.553	594.588	131	23.6303	2303.83	131	43.2682	2111.03		131	96.8401	930.59
	127	127	40	115																					74	183	-38	564						132	161.727	6610.26	132	17.6011	365.066	132	29.9159	73.4872	132	71.1067	4158.52		132	34.6546	68.3083
	-61	51	147	69																					64	91	-82	789						133	37.3373	790.064	133	25.235	1658.7	133	33.6466	247.913	133	22.298	149.03		133	22.8067	431.511
	81	45	121	64																					346	444	64	-10						134	50.4699	3820.16	134	33.4471	62.7795	134	32.2536	423.569	134	41.2038	2180.45		134	466.295	776.172
	40	24	28	86																					317	224	480	614						135	46.3826	250.581	135	18.553	1033.25	135	21.1537	1478.7	135	30.4229	410.907		135	26.2379	1485.88
	126	3	35	69																					-7	106	15	216						136	26.5639	509.229	136	29.9159	1702.27	136	20.7431	5032.98	136	50.8202	771.594		136	40.859	1995.73
	-62	70	153	56																					-8	261	200	621						137	27.8296	1351.47	137	25.0448	71.1324	137	195.821	5225.84	137	25.0448	1185.15		137	246.957	2669.04
	58	36	26	106																					120	108	92	278						138	53.9318	40.859	138	29.4001	548.292	138	128.73	10015.9	138	18.553	510.796		138	137.157	3696.55
	64	120	54	76																					221	109	171	139						139	30.4229	1350.87	139	33.6466	661.885	139	18.553	240.918	139	21.6011	1305.3		139	29.3349	1383.99
	50	98	102	66																					93	257	438	25						140	30.9217	4246.51	140	30.5485	1471.18	140	56.4271	1697.93	140	15.6453	500.74		140	48.5581	5041.87
	10	203	37	90																					183	106	647	147						141	29.9159	1603.39	141	22.8067	2778.36	141	334.14	7102.16	141	33.4184	1953.87		141	19.5565	269.471
	-66	-17	120	20																					607	44	209	323						142	77.1119	1971.55	142	26.0919	2969.59	142	91.3632	7583.57	142	41.4858	3041.5		142	28.205	1102.56
	104	104	58	68																					195	283	114	221						143	47.2609	2428	143	27.6574	4529.81	143	94.055	10394.6	143	41.4858	2761.29		143	22.298	1601.11
	61	104	76	50																					138	21	192	173						144	22.1258	2462.69	144	14.1025	551.898	144	17.7093	249.568	144	30.5485	577.054		144	27.8296	1536.54
	126	-29	110	-19																					443	481	427	390						145	31.5341	5197.42	145	34.2102	718.185	145	80.6411	292.599	145	34.2102	1820.61		145	33.4471	695.998
	27	189	10	186																					260	41	99	237						146	16.127	6339.25	146	65.2734	565.801	146	22.298	653.287	146	60.0488	2466.41		146	225.812	1565.05
	123	-114	172	105																					94	127	452	120						147	35.9545	6531.98	147	17.4921	16005.2	147	21.0632	761.675	147	235.402	628.909		147	202.731	2353.16
	143	55	64	155																					88	246	28	125						148	45.6347	3091.96	148	22.5114	90.9693	148	23.468	1252.05	148	24.7373	921.374		148	22.3408	3281.28
	127	146	91	25																					134	41	241	217						149	34.2102	576.665	149	24.8916	170.087	149	22.298	197.883	149	27.6574	1014.75		149	29.3349	1320.81
	3	81	19	3																					90	87	-87	467						150	29.0402	2188.33	150	41.6928	2573.37	150	22.298	936.904	150	22.1258	1646.15		150	21.1537	1675.58
	55	42	50	55																					116	-20	57	73						151	41.6928	6584.87	151	21.1537	4418.7	151	33.3038	1278.86	151	78.2755	3991.91		151	491.026	98.3487
	114	41	-1	245																					326	138	1138	326						152	240.833	6936.16	152	27.8296	5304.3	152	34.2102	86.8895	152	38.5221	763.735		152	166.916	936.067
	74	145	45	-43																					536	135	332	146						153	58.6699	7761.52	153	38.2481	6129.94	153	11.7339	423.259	153	217.519	2191.81		153	40.859	1412.58
	80	98	47	95																					416	129	125	638						154	163.119	15736.5	154	70.7325	6492.79	154	16.127	1021.69	154	19.5565	4581.28		154	29.3349	86.6861
	9	25	57	67																					35	3	173	84						155	17.4921	19.5565	155	32.4016	7050.63	155	18.553	8281.93	155	33.76	7907.04		155	63.0492	2691.36
	67	150	147	101																					117	92	60	305						156	19.36	746.477	156	37.5672	1371.42	156	19.5565	9597.17	156	51.668	514.312		156	29.9159	441.182
	50	56	57	69																					44	424	193	134						157	25.4988	1441.21	157	25.235	344.524	157	72.5971	10284	157	47.0986	2082.94		157	2308.26	946.334
	65	97	7	72																					178	42	11	-1						158	33.6466	901.711	158	30.2021	84.6442	158	60.9088	10845.2	158	30.9217	3480.88		158	162.1	3177.06
	102	90	-22	88																					143	368	99	227						159	33.6466	1164.71	159	35.2019	170.594	159	29.3024	891.997	159	28.8751	5977.47		159	133.923	540.569
	77	17	10	-1																					133	-85	301	36						160	24.8916	1287.24	160	12.4457	405.821	160	68.5062	869.383	160	25.4988	426.731		160	57.0169	615.131
	137	113	32	82																					557	-118	472	289						161	33.4471	1765.2	161	17.1051	1798.6	161	19.36	2883.49	161	59.8318	2572.15		161	110.034	1401.63
	36	993	54	70																					269	129	289	32						162	13.1191	5303.12	162	18.553	2352.71	162	25.4988	3612.79	162	21.6011	472.712		162	18.553	2246
	23	148	1	89																					558	185	122	78						163	14.8938	449.694	163	41.4858	2588.67	163	23.6303	68.0279	163	22.1258	1068.98		163	35.9545	2406.43
	93	120	17	-3																					336	-8	-17	491						164	13.8287	325.56	164	13.1191	4948.43	164	31.5341	64.5666	164	16.8233	1681.4		164	22.1258	2522.95
	72	52	-43	207																					42	240	973	481						165	37.6533	1056.12	165	17.6011	6140.49	165	31.5338	619.254	165	35.4185	727.039		165	42.1264	264.659
	112	308	-16	50																					74	18	46	1060						166	32.2536	1630.32	166	26.4195	38.1479	166	27.6574	1554.85	166	14.8938	2059.47		166	25.4988	884.636
	68	130	54	16																					124	237	685	242						167	39.1376	1388.42	167	21.6011	310.178	167	15.6453	1733.68	167	55.6593	183.991		167	48.7203	1023.49
	34	33	22	122																					124	71	217	386						168	48.5581	299.582	168	19.5565	569.674	168	28.8751	1966.87	168	34.2102	336.65		168	20.1348	89.5772
	86	64	79	150																					179	162	579	37						169	22.3408	1748.59	169	15.7671	628.323	169	50.0896	4053.61	169	13.1191	4106.42		169	30.5485	307.567
	132	223	78	316																					62	694	173	80						170	29.0402	490.052	170	43.2906	1267.51	170	35.9545	4419.51	170	41.6928	4304.04		170	19.5565	1236.72
	46	116	-2	109																					-14	91	211	207						171	22.298	223.949	171	41.6009	1479.44	171	21.0632	1052.61	171	31.5341	3426.19		171	43.4228	204.055
	11	58	29	216																					117	149	39	881						172	29.7879	1684.71	172	22.298	1971.86	172	19.5565	1271.54	172	22.298	588.386		172	104.837	216.858
	103	32	89	5																					267	233	-16	230						173	17.7093	84.6343	173	26.5639	2242.06	173	24.8916	1727.71	173	24.7373	1649.97		173	133.366	653.813
	-44	106	-4	75																					221	648	143	174						174	26.0919	155.152	174	29.0206	79.9727	174	26.0919	2563	174	19.5565	3061.17		174	519.066	1159.01
	-31	111	41	103																					212	48	88	282						175	16.8233	801.642	175	16.186	258.27	175	29.0402	494.091	175	36.0608	486.059		175	231.815	2879.88
	67	29	145	118																					227	-68	173	558						176	27.2393	57.1748	176	41.5786	706.593	176	46.936	4828.32	176	41.1154	537.22		176	25.235	360.836
	62	1	100	42																					688	81	-9	291						177	20.1348	657.846	177	16.7093	380.57	177	26.2379	5735.52	177	102.943	663.892		177	51.9818	1074.62
	-36	-80	69	49																					634	74	411	519						178	16.8233	1138.71	178	14.7	569.918	178	29.3349	6034.78	178	38.5221	3648.54		178	50.4699	1260.2
	6	355	63	108																					248	50	403	386						179	17.4921	1332.01	179	19.944	5330.25	179	16.8233	149.179	179	30.9217	750.055		179	252.15	1507.83
	85	72	170	50																					134	134	363	59						180	41.1154	1417.78	180	32.372	4852.63	180	34.2102	955.979	180	37.618	3613.9		180	27.8296	3211.72
	10	-71	105	212																					203	807	188	383						181	17.7093	2724.18	181	27.2393	3887.7	181	28.8751	1048.64	181	30.4229	4839.89		181	26.2379	7208.05
	99	36	126	57																					178	536	176	578						182	55.4525	9008.47	182	34.9841	1963.55	182	19.5565	296.84	182	46.3826	2600.54		182	79.7999	9755.03
	45	121	50	64																					45	147	406	302						183	29.9159	52.5487	183	19.944	2164.35	183	29.4001	540.174	183	41.4858	721.861		183	125.913	492.671
	14	95	104	92																					106	922	256	205						184	22.298	499.726	184	25.0448	3268.94	184	21.6011	1263.25	184	122.014	3891.89		184	295.431	2334.76
	97	-5	54	63																					637	791	90	168						185	29.4001	3819.79	185	17.7093	4184.12	185	39.5991	4816.5	185	49.7832	3951.14		185	154.016	679.506
	60	65	62	7																					410	237	81	106						186	47.0174	3136.92	186	22.1258	478.062	186	33.76	5265.16	186	180.309	6674.21		186	80.977	2189.6
	-6	54	37	70																					450	-85	718	136						187	24.8916	4509.71	187	27.6574	47.3417	187	28.8751	6463.52	187	88.2002	15805.1		187	105.678	2593.96
	-19	119	56	-14																					150	342	211	467						188	16.8233	2970.2	188	19.5565	173.657	188	44.5961	3745.26	188	27.8296	16758.7		188	415.627	500.719
	31	111	52	102																					130	75	111	155						189	75.1907	1102.88	189	29.7879	1212.92	189	23.6303	206.104	189	32.4016	19526.6		189	185.802	986.592
	34	32	148	40																					358	550	183	390						190	31.5948	419.884	190	18.553	2066.59	190	36.7293	183.934	190	380.733	20706.9		190	754.665	1235.25
	33	33	85	119																					109	215	647	375						191	30.2021	2422.3	191	29.7879	1611.19	191	30.4229	1635.28	191	74.2123	20978.2		191	102.332	2077.16
	-68	115	-68	114																					104	131	59	539						192	25.235	3562.27	192	28.975	686.585	192	17.4921	1840.62	192	173.279	25048.4		192	85.7375	2280.72
	193	107	94	10																					123	374	32	139						193	20.7431	3932.45	193	74.6185	2776.91	193	25.0448	2046.98	193	37.1063	2036.6		193	20.1348	580.95
	-85	28	20	9																					104	1111	4	354						194	14.9581	1567.52	194	38.4228	3663.9	194	21.6011	2488.65	194	33.1887	115.569		194	61.3037	1268.02
	-8	115	158	193																					68	38	46	95						195	37.3373	4985.66	195	17.7093	3988.06	195	36.0608	2695.13	195	25.4022	1491.57		195	88.3735	420.476
	39	128	94	34																					240	89	56	-6						196	19.5565	286.82	196	21.1537	1611.63	196	31.5341	6825.67	196	31.5948	417.186		196	63.0682	1763.47
	-30	27	24	24																					313	764	-18	327						197	27.6574	31.5341	197	93.6703	37.1063	197	28.205	5516.86	197	37.1027	3750.37		197	46.936	2306.53
	10	72	68	116																					208	808	39	107						198	47.8849	2777.17	198	17.6011	249.039	198	49.4749	442.09	198	43.3127	4152.36		198	16.5945	1026.47
	-6	156	114	114																					129	102	29	566						199	21.0632	6537.22	199	35.4456	1238.7	199	8.74589	1280.64	199	28.6739	3696.07		199	26.2379	2503.68
	-96	-68	46	141																					126	44	383	7						200	31.5341	7720.9	200	14.9581	1416.05	200	34.9841	250.854	200	35.2019	5481.98		200	35.4185	489.585
	66	72	19	28																					476	124	10	168						201	21.6011	187.509	201	15.6453	207.582	201	11.0629	197.695	201	30.2021	6599.51		201	18.553	810.241
	5	133	-1	48																					408	243	-33	371						202	22.298	1406.83	202	23.6303	2272.99	202	8.74589	311.564	202	47.3012	914.618		202	28.4749	886.936
	15	41	26	50																					-4	-51	44	719						203	22.1258	5153.51	203	17.7093	213.685	203	12.3687	490.635	203	37.3373	2100.89		203	44.338	3347.23
	-70	126	80	75																					14	120	219	241						204	47.0986	7177.01	204	12.3687	299.936	204	19.5565	1356.34	204	43.3127	350.431		204	22.298	1089.31
	56	40	36	56																					121	49	33	117						205	22.3408	111.319	205	18.553	561.975	205	22.298	675.991	205	31.5341	1661.78		205	26.0919	1181.25
	47	84	94	203																					291	29	85	279						206	135.45	3395.44	206	18.553	558.938	206	11.7339	374.23	206	18.553	2612.17		206	27.2393	1717.56
	97	161	10	145																					92	821		156						207	42.1264	459.519	207	13.6198	66.4925	207	23.468	969.253	207	61.4092	2882.19		207	22.1258	2299.04
	23	28	60	94																					298	166		244						208	152.683	702.828	208	20.1345	321.668	208	45.3614	2240.82	208	42.3075	3170.27		208	17.4921	125.917
	126	90	129	148																					100	59		162						209	18.553	1266.79	209	16.127	1582.04	209	47.0986	2476.76	209	22.3408	2175.22		209	20.1348	351.969
	53	13	34	98																					807	368		424						210	19.3606	3552.94	210	28.8751	2576.79	210	13.8287	2624.97	210	21.1537	2554.45		210	23.6303	713.468
	26	126	-5	48																					201	626		634						211	118.798	49.9557	211	412.629	6280.81	211	19.5565	2697.64	211	29.3349	2654.71		211	35.4185	2596.31
	51	7	79	143																					118	-3		141						212	12.4457	253.358	212	33.1887	9872.65	212	19.36	2987.44	212	20.1348	547.624		212	65.6447	1581.35
	4	1	132	108																					187	364		293						213	37.5956	1168.44	213	16.7093	648.922	213	27.2393	3893.92	213	24.7373	3468.02		213	145.594	1970.46
	46	210	183	57																					34	1011		513						214	24.8916	3350.47	214	29.7879	96.8354	214	38.5221	6070.97	214	28.8751	5119.34		214	401.854	933.635
	209	-51	-1	103																					4	412		81						215	17.7093	2343.09	215	61.9496	385.09	215	15.6453	1590.4	215	19.5565	7957.62		215	228.084	1215.75
	15	34	1	64																					459	35		63						216	43.0245	3578.71	216	14.1025	637.701	216	13.8287	2193.11	216	22.1258	9617.41		216	78.7135	3245.73
	103	64	90	30																					474	49		246						217	32.372	3807.72	217	24.8916	821.564	217	23.7918	262.159	217	19.944	203.899		217	244.814	3299.78
	15	139	89	92																					353	77		385						218	263.268	7392.1	218	24.93	1272.94	218	28.4749	1013.28	218	33.3038	600.506		218	49.9557	3905.8
	59	82	33	11																					223	183		515						219	22.8067	90.1295	219	27.1689	1654.81	219	37.1063	1761.74	219	23.468	1902.77		219	25.0448	571.772
	-31	50	196	114																					111	487		210						220	118.008	1263.67	220	47.0489	345.548	220	16.127	3276.16	220	17.1051	4040.61		220	116.693	1619.85
	125	74	131	77																					96			138						221	33.3038	2897.19	221	19.4094	447.125	221	23.7918	311.976	221	38.2481	4824.71		221	14.8938	404.444
	87	-33	100	107																					127			630						222	28.8751	5194.08	222	18.8091	789.806	222	29.4001	1508.83	222	26.2379	579.837		222	37.618	1773.18
	54	153	108	-42																					130			383						223	191.156	7523.85	223	30.9217	1776.73	223	32.372	4105.04	223	33.4471	1544.09		223	14.8938	1520.13
	27	109	596	65																					63			441						224	251.785	12355.7	224	28.5086	5298.12	224	29.4001	208.219	224	25.0448	317.139		224	20.1348	3944.22
	12	116	7	30																					394			182						225	70.0223	13242	225	24.7373	6588.53	225	28.4749	518.555	225	28.4749	500.45		225	22.298	168.551
	9	85	116	47																					255			360						226	108.181	1162.57	226	28.4749	30.9217	226	28.205	1143.71	226	22.298	739.419		226	49.7832	123.657
	83	14	81	-23																					419									227	27.2393	579.026	227	41.8532	389.401	227	23.468	2077.09	227	41.4858	1299.52		227	16.5945	999.744
	51	142	43	235																					301									228	25.4988	3069.69	228	24.4655	107.343	228	25.4988	93.0484	228	52.4762	1401.75		228	16.127	2184.25
	-36	6919	184	38																					352									229	25.4988	1379.44	229	19.2113	146.034	229	22.298	2738.66	229	26.5639	1589.96		229	16.8233	2693.32
	9	16	99	99																					37									230	26.0919	3474.89	230	12.5224	588.904	230	267.076	3292.7	230	17.1051	1638.29		230	115.833	298.787
	146	43	105	112																					486									231	19.5565	4065.35	231	78.8355	4058.95	231	45.0244	3956.43	231	73.5132	3086.39		231	26.7074	135.183
	-1	33	32	-26																					378									232	101.661	418.594	232	17.3273	6187.66	232	22.8067	356.31	232	26.5639	5962.3		232	11.4035	237.864
	94	6	-44	38																					196									233	16.5945	2011.8	233	65.6971	7527.03	233	24.7373	622.781	233	24.8916	6169.22		233	65.9767	824.095
	10	-54	-27	72																					338									234	20.7431	4143.13	234	30.3285	8216.96	234	7.05125	696.073	234	37.3373	7837.72		234	22.1258	1495.45
	85	68	36	149																					247									235	35.9545	390.291	235	55.4352	271.396	235	26.4195	1053.98	235	30.217	8281.24		235	19.5565	2830.28
	47	145	22	18																					688									236	34.8464	65.3441	236	19.944	3262.75	236	23.5494	1869.27	236	33.1887	8449.95		236	126.945	232.513
	-6	141	115	-79																					513									237	23.6303	307.787	237	19.36	5870.48	237	27.6574	1552.12	237	23.468	8742.59		237	19.36	334.412
	75	238	84	93																				Median	160.5	150	117	244						238	122.1	1411.63	238	22.298	557.8	238	12.3687	1728.9	238	69.6342	964.997		238	27.7951	1070.95
	0	114	127	91																														239	33.3038	40.2695	239	29.7879	2983.09	239	34.9841	2541.1	239	29.0402	6056.58		239	43.73	1939.88
	156	24	-1	181																														240	35.9545	16.8233	240	42.1264	1701.16	240	27.2393	378.048	240	33.4471	6258.81		240	37.2937	3281.56
	17	27	103	11																														241	25.4988	476.774	241	16.127	2865.51	241	29.9159	1631.25	241	35.6876	1169.33		241	45.6137	3948.02
	35	42	-22	-42																														242	23.6303	1549.95	242	19.36	3533.09	242	24.8916	234.353	242	25.235	2143.86		242	82.2312	3393.28
	52	128	19	81																														243	41.8532	2324.42	243	29.7879	4212.54	243	18.553	945.443	243	35.4456	7351.51		243	20.7431	2383.09
	66		140	12																														244	33.4471	509.4	244	19.36	5776.01	244	26.0919	50.4699	244	182.07	6976.8		244	17.1051	273.002
	44		21	189																														245	39.357	5376.68	245	27.8296	3293.75	245	21.0632	79.4792	245	24.8916	1370.31		245	24.8916	397.264
	112		209	155																														246	25.4988	153.77	246	33.4471	4485.77	246	19.944	804.75	246	18.553	1917.56		246	63.3254	3728.73
	46		73	135																														247	14.1025	2298.42	247	27.2393	969.124	247	19.5565	1174.91	247	29.3349	3350.83		247	18.553	149.943
	51		18	333																														248	33.3038	516.754	248	16.127	127.404	248	22.8067	3166.16	248	17.7093	577.562		248	96.642	1005.79
	48		17	155																														249	18.553	1556.01	249	17.4921	2916.33	249	28.8751	888.803	249	16.8233	1711.78		249	194.692	263.623
	226		104	30																														250	172.952	1192.26	250	30.9217	3962.86	250	39.5991	1807.54	250	24.7373	298.769		250	17.3273	571.838
	14		44	165																														251	19.5565	1585.83	251	30.4229	567.324	251	19.5565	2044.35	251	55.9333	2671.66		251	20.9266	384.963
	58		-70	41																														252	25.4988	2643.77	252	14.1025	879.384	252	28.8751	360.742	252	30.4229	216.048		252	26.6001	95.3677
	61		39	97																														253	17.4921	2955.34	253	24.6211	100.15	253	23.7918	4720.54	253	17.7093	499.452		253	44.6816	2588.78
	65		67	917																														254	280.009	3200.21	254	27.7951	1028.27	254	19.944	5449.11	254	28.8751	1266.48		254	37.1063	3391.68
	41		-15	-11																														255	16.8233	7086.58	255	16.127	712.937	255	16.8233	1125.91	255	37.5672	100.427		255	38.2481	322.103
	129		-28	51																														256	19.0589	47.0174	256	23.6303	785.552	256	18.553	1246.36	256	29.3349	4655.31		256	19.5565	819.004
	-1		95	380																														257	22.1258	1149.24	257	18.553	2015.7	257	28.1741	1317.59	257	24.1903	793.776		257	28.205	1641.16
	23		128	92																														258	166.354	2484.63	258	41.4858	3024.7	258	41.578	1404.57	258	50.4699	1965.99		258	39.1133	2187.53
	130		-8	35																														259	12.3687	2703.78	259	35.4456	5749.85	259	17.7093	2738.95	259	77.1682	4746.56		259	95.3677	556.518
	58		37	100																														260	13.8287	509.518	260	21.1537	10942.7	260	22.298	6631.51	260	183.138	439.781		260	25.0448	2724.68
	198		155	54																														261	22.8752	402.977	261	17.1051	13653.9	261	62.4497	8999.87	261	340.748	448.207		261	20.7431	177.303
	117		-12	73																														262	48.4317	787.23	262	29.3349	13799.8	262	56.41	2780.62	262	17.4921	110.035		262	26.2379	299.11
	46		-64	42																														263	14.8938	2416.76	263	27.8296	18747.1	263	28.8751	4123.86	263	27.7951	231.606		263	16.8233	236.864
	140		31	74																														264	27.6574	145.567	264	33.4471	23626.5	264	19.944	366.522	264	28.4752	264.447		264	62.3978	169.745
	32		-76	73																														265	38.5221	299.66	265	17.7093	673.058	265	25.4988	3995.21	265	14.8938	400.921		265	35.4185	818.085
	10		122	-9																														266	22.8067	692.882	266	19.944	1085.71	266	23.6303	714.328	266	31.5341	505.61		266	192.014	1355.77
	38		19	60																														267	19.944	1710.38	267	32.3127	2321.34	267	26.0919	2511.3	267	49.8277	1955.35		267	28.205	1068.68
	204		161	66																														268	27.7951	2462.91	268	24.1508	402.595	268	28.5086	43.069	268	30.2021	3619.84		268	952.795	2338.71
	31		-15	95																														269	22.8067	234.356	269	11.149	580.311	269	25.4237	516.292	269	37.1063	6055.5		269	2.76	465.693
	32		158	19																														270	38.7203	2402.53	270	14.9581	1922.38	270	23.5494	1869.09	270	60.011	732.319		270	37.1063	1669.06
	95		-5	162																														271	120.233	400.459	271	18.0303	1770.86	271	56.8491	2585.14	271	30.2021	1479.88		271	24.8916	2305.49
	207		53	181																														272	25.235	1065.42	272	19.7997	1976.8	272	29.4001	1720.7	272	45.6347	1637.98		272	21.1537	577.165
	173		146	148																														273	28.205	2677.19	273	29.5624	7471.05	273	33.1887	153.065	273	37.1063	2860.42		273	413.03	716.504
	60		63	154																														274	70.404	3792.91	274	32.6367	8578.99	274	26.2379	1919.12	274	21.1537	3176.87		274	31.5948	1781.97
	-12		70	13																														275	25.235	5264.88	275	24.8916	85.4248	275	793.006	793.006	275	29.3349	7671.05		275	734.63	2397.02
	24		-27	128																														276	22.3408	6263.89	276	11.7339	433.443	276	123.481	81.9049	276	23.468	8942.1		276	33.1611	679.745
	50		-16	99																														277	42.7124	6638.29	277	25.4988	475.193	277	29.7879	210.418	277	33.4471	9741.1		277	30.9217	2095.04
	11		81	106																														278	334.282	8275.93	278	25.4988	909.48	278	295.686	2731.55	278	14.9581	12339.3		278	153.722	2282.79
	10		3	39																														279	25.235	2313.41	279	17.4921	1007.5	279	183.719	3192.63	279	20.7431	12435.4		279	11.4035	235.976
	-3		83	-30																														280	29.0402	4895.17	280	22.298	235.561	280	41.0691	139.086	280	27.8296	44.6816		280	12.3687	305.997
	64		32	37																														281	283.072	9062.37	281	23.468	1733.72	281	39.357	3060.87	281	17.1051	156.651		281	29.3349	235.066
	-17		83	-72																														282	26.5639	10826.3	282	26.0919	3787.2	282	28.8751	1599.33	282	46.3826	1524.89		282	49.9557	116.711
	24		-14	74																														283	21.1537	11433.4	283	21.6011	4142.7	283	18.553	41.578	283	30.2021	1082.86		283	24.6211	1128.62
	99		52	196																														284	22.1258	181.971	284	16.8233	5942.24	284	28.205	820.523	284	236.735	1758.53		284	51.1848	1721.01
	90		20	59																														285	11.4035	242.377	285	33.76	7836.32	285	95.5573	2542.61	285	46.3826	3494.98		285	65.0976	959.457
	-25		160	21																														286	24.7373	1035.03	286	13.8287	24.7373	286	41.6928	681.095	286	255.231	6102.68		286	22.1258	2157.74
	119		108	32																														287	34.9841	514.388	287	19.944	902.54	287	18.553	686.615	287	27.2393	51.668		287	56.0018	56.41
	-49		68	79																														288	20.1348	1341.39	288	19.5563	994.568	288	33.4471	3323.97	288	19.36	593.364		288	235.105	308.113
	118		119	109																														289	25.0448	3895.54	289	29.5624	1631.33	289	33.6466	763.49	289	22.298	911.397		289	27.7951	141.052
	5		30	107																														290	33.4184	5344.95	290	17.7093	145.193	290	18.553	1055.75	290	421.861	1339.81		290	25.3859	297.092
	-38		21	65																														291	21.0632	269.85	291	33.4471	345.747	291	16.5945	329.818	291	19.944	772.614		291	29.073	818.005
	48		131	97																														292	21.0632	822.489	292	18.553	113.31	292	24.8916	2460.72	292	48.9307	934.799		292	22.3408	381.499
	-24		3	3																														293	20.1348	1116.56	293	17.1051	350.002	293	22.8067	376.908	293	87.394	179.192		293	27.8296	839.692
	14		106	49																														294	25.4988	344.164	294	13.1191	653.57	294	11.4035	477.827	294	110.359	763.969		294	373.581	1549.76
	61		34	103																														295	17.7093	1419.12	295	55.4371	329.604	295	22.1258	670.987	295	26.5639	1164.29		295	200.896	4194.22
	106		120	21																														296	57.0169	5141.48	296	29.9159	813.171	296	44.062	411.79	296	161.369	1254.88		296	120.309	5163.76
	75		425	-24																														297	24.8916	6907.85	297	16.5945	1733.99	297	18.553	55.1067	297	37.3373	1615.16		297	130.72	5692.93
	93		64	30																														298	14.1025	868.088	298	35.6876	3398	298	39.3085	161.477	298	17.1051	58.9627		298	46.3826	8232.73
	143		248	82																														299	20.1348	1108.31	299	30.2021	86.6817	299	49.9557	587.047	299	17.1051	314.774		299	114.438	94.8295
	31		85	55																														300	17.7093	1496.86	300	30.2021	2895.9	300	33.1887	1497.64	300	35.6876	2134.1		300	386.025	1009.79
	73		57	27																														301	32.0389	401.554	301	27.8296	3994.67	301	26.0919	1229.86	301	21.1537	2276.08		301	250.814	4584
	25		91	121																														302	25.4988	1509.6	302	31.2907	279.442	302	30.2021	5306.65	302	140.74	822.588		302	124.912	5342.33
	85		127	100																														303	31.0685	1842.95	303	33.3038	423.599	303	77.1682	7328.95	303	22.3408	532.633		303	38.7203	1774.96
	47		101	79																														304	64.5666	1911.65	304	25.4988	739.167	304	142.24	3561.82	304	44.874	2551.37		304	44.5961	1911.41
	-18		30	83																														305	22.298	2206.61	305	43.0245	1736.32	305	235.912	9003.62	305	29.3349	555.446		305	32.2536	3316.43
	112		62	85																														306	22.298	2714.31	306	41.4858	578.98	306	37.1063	9421.79	306	53.1278	4540.47		306	28.205	3530.82
	39		27	52																														307	16.5945	4829.04	307	19.5565	133.339	307	25.4988	9585.17	307	56.4271	5606.53		307	23.7918	611.846
	112		-79	141																														308	22.8067	1332.73	308	12.3687	141.476	308	16.6519	1628.55	308	44.874	5992.42		308	25.0448	716.432
	-42		48	12																														309	23.468	1632.05	309	66.4351	2214.37	309	28.205	162.414	309	33.4471	6957.54		309	30.4229	494.483
	109		98	99																														310	26.0919	3597.6	310	22.8067	1263.88	310	19.3614	1278.55	310	27.8296	11750.2		310	135.894	1884.85
	50		24	1																														311	20.1348	3703.6	311	39.1133	1983.98	311	27.6574	5626.73	311	17.1051	356.687		311	70.526	3226.86
	113		22	620																														312	25.4988	4128.24	312	24.7373	3968.3	312	206.877	10697.8	312	34.2102	57.634		312	31.5341	216.727
	120		144	-13																														313	23.6303	8231.23	313	21.0632	143.304	313	29.4001	4398.38	313	25.235	600.073		313	20.1348	5571.71
	-12		52	42																														314	21.0632	10210.4	314	21.0632	1836.89	314	23.6303	4954.9	314	28.6739	2907.36		314	67.3498	5752.45
	0		-82	91																														315	33.6466	11931	315	23.7918	134.273	315	33.76	1008.31	315	16.5945	3117.92		315	25.235	1207.22
	102		27	121																														316	140.883	15032.5	316	11.0629	1909.13	316	27.6574	2532.72	316	33.4471	328.775		316	26.5639	127.261
	28		148	12																														317	382.038	1731.52	317	21.6003	2202.42	317	28.4749	1537.41	317	57.7834	389.49		317	38.2481	531.574
	108		113	201																														318	68.042	1439.34	318	30.9217	23.6303	318	70.5125	6551.3	318	17.1051	790.924		318	26.2379	1088.57
	41		52	90																														319	35.6876	2414.58	319	22.298	279.788	319	39.3085	6766.47	319	35.6876	1430.88		319	249.802	1703.12
	61		53	28																														320	24.1903	549.762	320	16.8233	381.592	320	22.298	6294.56	320	26.2379	1047.02		320	29.3349	2274.44
	94		87	104																														321	44.6816	1575.63	321	22.298	74.2374	321	528.431	9572.1	321	26.2379	3567.15		321	39.1133	218.435
	155		54	28																														322	18.553	617.777	322	26.0919	957.88	322	25.4988	56.0018	322	21.1537	3788.49		322	17.4921	445.76
	13		130	13																														323	336.424	1681.86	323	31.5341	2450.19	323	32.372	387.821	323	29.0402	5026.81		323	30.4229	5031.02
	10		127	-6																														324	140.997	446.523	324	19.5565	229.625	324	31.5341	2206.07	324	103.091	54.091		324	15.6453	6266.98
	0		49	157																														325	11.0629	2015.08	325	19.5565	1683.44	325	18.553	4510.53	325	250.133	440.156		325	45.8226	618.781
	-27		46	122																														326	14.1025	2623.11	326	64.5073	379.147	326	17.4921	551.708	326	32.2536	938.92		326	76.5196	881.412
	17		93	135																														327	207.945	7327.24	327	44.6816	705.324	327	19.5565	2513.73	327	19.36	2046		327	26.2379	1708.69
	72		156	-3																														328	16.127	7862.88	328	31.2907	2393.18	328	19.944	60.7203	328	14.9581	495.735		328	47.3012	59.8318
	-44		-9	122																														329	40.8356	8745.6	329	29.7879	764.437	329	50.9976	1043.48	329	40.859	2870.22		329	33.4471	905.7
	-45		28	47																														330	39.3085	4359.44	330	38.8188	5017.36	330	16.8233	1300.08	330	40.2695	84.3964		330	15.2741	3085.25
	2		106	57																														331	28.8751	5628.7	331	23.6303	5240.05	331	55.8135	2406.87	331	59.998	497.049		331	11.149	3198.96
	53		97	1																														332	35.4185	7613.95	332	27.6574	49.2425	332	18.553	236.931	332	31.5341	412.199		332	24.8916	62.6396
	36		40	10																														333	35.4456	150.326	333	24.8916	43.0245	333	29.7879	518.541	333	56.41	2252.77		333	25.235	448.098
	-43		54	167																														334	38.2481	1429.21	334	22.298	473.914	334	21.6011	1199.4	334	39.1133	939.551		334	298.072	706.932
	49		169	117																														335	180.998	1532.93	335	16.8233	193.632	335	30.4229	1613.84	335	22.1258	3427.65		335	24.8916	2087.87
	60		12	81																														336	24.1508	172.045	336	17.4921	1287.76	336	39.8878	370.37	336	22.8067	4500.76		336	27.8296	207.476
	36		16	89																														337	23.6303	1731.99	337	11.4035	1767.65	337	29.1715	342.308	337	22.1258	4601.7		337	22.3408	355.135
	-17		164	43																														338	22.298	32.372	338	19.5565	883.068	338	47.5584	5876.47	338	22.8067	5000.92		338	132.301	607.824
	19		21	14																														339	26.2379	137.548	339	41.1154	2699.19	339	21.0632	6539.74	339	29.4001	137.344		339	20.7431	1195.49
	109		75	112																														340	27.7951	191.816	340	26.0919	5922.06	340	18.553	1181.49	340	53.1998	2135.46		340	33.4471	1359.56
	7		14	60																														341	33.3038	1117.27	341	27.7951	1106.67	341	16.127	471.904	341	30.9217	2899.59		341	29.9159	2412.47
	156		22	-4																														342	24.8916	1278.53	342	16.127	1646.29	342	27.2393	61.097	342	30.4229	5062.42		342	69.2906	3731.42
	64		-62	88																														343	19.944	1905.41	343	17.6011	152.671	343	94.5217	559.623	343	51.4257	1099.93		343	29.3349	75.7049
	-49		-48	114																														344	27.6574	2798.67	344	44.1001	2142.2	344	22.1258	737.563	344	24.7373	2342.12		344	1970.77	2429.8
	-128		-57	58																														345	107.704	1541.88	345	20.7431	62.3672	345	39.1133	2536.16	345	27.7951	5042.65		345	303.736	3545.66
	-19		93	48																														346	416.681	3500.32	346	23.468	35.6876	346	29.7879	4149.87	346	30.4229	906.122		346	46.3826	4687.82
	-77		42	52																														347	24.8916	454.78	347	55.3145	281.557	347	37.618	7439.68	347	13.8287	761.102		347	133.014	2792.51
	53		105	41																														348	29.0402	608.334	348	64.5073	713.49	348	34.6546	8310.13	348	154.334	4267		348	45.8226	497.99
	68		55	34																														349	309.728	4062.43	349	32.2536	4084.41	349	39.3085	198.211	349	59.4523	3011.97		349	32.2536	27.7951
	-2		23	164																														350	18.553	38.2481	350	16.127	5040.26	350	30.5485	125.876	350	31.2258	3494.44		350	38.7203	728.192
	14		22	62																														351	19.36	1190.45	351	16.8233	5418.94	351	56.4271	3267.71	351	45.519	3878.84		351	23.7918	1350.7
	63		91	140																														352	27.2393	2112.12	352	24.8916	596.155	352	154.243	9258.19	352	99.7199	429.065
	74		80	105																														353	39.8878	2745.93	353	20.7431	2165.67	353	16.8233	342.724	353	22.8067	763.154
	111		115	127																														354	24.8916	3822.72	354	29.3349	1439.42	354	44.93	692.225	354	56.9498	1126.71
	53		138	56																														355	49.7832	4134.02	355	22.3408	1809.25	355	16.5945	950.435	355	285.444	1470
	-32		95	65																														356	26.2379	4389.11	356	24.8916	2111.41	356	53.9022	306.099	356	27.6574	1864.05
	34		154	-52																														357	44.6816	6943.44	357	37.5672	5471.62	357	19.944	1833.83	357	77.6377	1050.59
	91		88	107																														358	44.6816	10018	358	34.2102	6122.71	358	30.9217	380.724	358	27.6574	7111.38
	-37		117	-51																														359	23.6303	433.366	359	19.944	139.833	359	27.7951	1471.64	359	72.755	8231.73
	8		175	148																														360	48.3014	163.406	360	29.3349	5962.81	360	30.9217	3675.55	360	161.773	196.797
	-131		136	-4																														361	30.9217	533.705	361	22.298	7714.55	361	22.298	854.575	361	31.5948	621.291
	67		68	93																														362	44.2516	1487.68	362	34.2102	10616.6	362	9.97188	1343.46	362	41.6928	1790.85
	-19		237	51																														363	36.0608	2926.4	363	22.298	13206.9	363	26.0919	3229.67	363	32.4016	2793.01
	44		-49	108																														364	37.2092	3440.37	364	26.2379	14636.8	364	19.5565	406.399	364	220.501	5130.5
	32		17	107																														365	34.2102	5775.44	365	34.2102	2672.1	365	14.8938	1185.35	365	312.909	1828.25
	360		38	-68																														366	16.5945	192.014	366	36.3798	2788.47				366	35.4456	46.3826
	152		115	141																														367	28.4749	293.785	367	25.4988	4266.79				367	77.9449	209.872
	118		114	163																														368	23.7918	1498.64	368	26.2379	5572.32				368	9.27664	1970.14
	-15		63	13																														369	31.2407	1719.75	369	50.7583	5662.06				369	42.3075	4199.44
	78		34	118																														370	22.8067	3321.66	370	25.4988	430.275				370	33.4471	4401.86
	51		13	84																														371	29.4001	288.993	371	17.4921	6052.74				371	17.6011	919.787
	69		85	-24																														372	25.0448	602.949	372	17.7093	8508.35				372	35.6876	2009.43
	-42		54	86																														373	33.3038	804.217	373	34.5353	230.255				373	34.2102	3365.61
	71		11	50																														374	58.3431	1088.32	374	33.3038	331.681				374	24.1903	4765.05
	79		80	123																														375	127.494	270.93	375	45.7947	959.085				375	43.3127	7340.86
	24		-68	90																														376	126.015	573.389	376	24.7373	1325.81				376	24.1903	93.6719
	108		-63	16																														377	20.7431	1040.07	377	28.8751	961.228				377	27.8296	177.733
	-19		-5	90																														378	27.8296	1198.68	378	16.127	2380.63				378	29.3349	1667.29
	129		48	98																														379	45.8643	1300.25	379	19.36	2509.82				379	16.5945	3356.16
	112		6	10																														380	163.278	7750.76	380	19.944	3581.68				380	26.5639	331.87
	149		110	2999																														381	37.618	147.234	381	60.9088	4339.96				381	20.1348	1249.37
	-34		73	44																														382	38.8188	77.0443	382	33.1887	325.22				382	22.3408	1853.78
	-10		68	388																														383	13.8287	452.594	383	33.3038	1189.28				383	28.6739	762.592
	200		128	134																														384	13.829	656.869	384	81.9049	1828.43				384	33.1887	1264.24
	63		56	12																														385	172.416	3766.24	385	13.8287	4215.23				385	104.694	1594.24
	59		59	81																														386	27.6574	903.197	386	17.7093	129.47				386	186.597	2163.16
	54		75	141																														387	25.0448	913.23	387	17.4921	1247.65				387	26.5639	214.867
	137		41	76																														388	22.298	89.2777	388	29.7879	3208.8				388	41.0691	716.174
	111		164	121																														389	24.7373	1992.03	389	22.8067	4381.7				389	50.6399	845.204
	104		-22	113																														390	413.576	2405.61	390	20.1345	5230.01				390	29.7879	141.892
	57		102	-37																														391	13.8287	172.043	391	33.3038	3678.07				391	33.6466	155.31
	-123		-18	-9																														392	13.8287	1785.08	392	17.7093	4423.75				392	28.205	3024.21
	18		5	272																														393	19.5565	1273.92	393	22.3408	181.923				393	39.1133	4931.48
	-25		36	949																														394	54.9279	2455.45	394	24.8916	393.826				394	94.4279	5137.21
	15		127	99																														395	286.144	4894.94	395	41.4858	1176.05				395	32.2536	2006.48
	73		183	33																														396	20.1348	7054.09	396	20.7431	3470.44				396	156.676	2944.42
	114		164	68																														397	24.1508	2328.57	397	37.5672	3747.64				397	27.6574	1925.9
	132		44	111																														398	213.627	4288.14	398	20.7345	1401.91				398	21.0632	158.721
	60		33	99																														399	154.261	6167.88	399	22.8067	1607.05				399	26.0919	550.077
	116		45	57																														400	151.776	8142.25	400	28.8751	998.905				400	50.7721	2094.99
	-14		85																															401	23.5086	8500.52	401	27.6574	113.21				401	22.298	5470.66
	50		76																															402	30.2021	918.037	402	46.3727	209.859				402	39.1986	5807.55
	78		101																															403	19.2612	29.1715	403	16.8233	1579.92				403	47.7439	6312.37
	39		-8																															404	16.6519	131.572	404	22.1258	1720.01				404	24.7373	7190.71
	137		74																															405	17.9773	1132.19	405	38.8188	2150.5				405	82.2312	7534.69
	85		90																															406	24.1903	1229.61	406	27.6574	85.9699
	122		151																															407	15.7671	939.939	407	25.4988	318.32
	48		87																															408	27.6574	4480.85	408	14.8938	1063.69
	72		133																															409	23.6303	5034.16	409	21.6011	2186.62
	34		30																															410	80.4162	6345.71	410	57.445	2837.22
	91		-37																															411	55.5905	6844.18	411	16.8233	3068.33
	146		2																															412	19.5565	1014.65	412	11.0629	3169.14
	100		50																															413	330.951	1152.81	413	11.4035	1082.3
	46		-64																															414	33.3038	1833.89	414	19.944	1544.58
	105		11																															415	33.76	1726.12	415	19.5565	2567.87
	55		-13																															416	33.3038	202.881	416	19.944	452.592
	143		28																															417	78.6655	657.479	417	12.3687	1192.32
	88		11																															418	28.205	956.307	418	26.5639	1604.69
	171		59																															419	27.7951	2326.47	419	61.9465	1633.52
	-84		90																															420	52.6216	2786.83	420	50.9976	3475.23
	142		84																															421	36.0608	4705.69	421	27.3792	4519.06
	-15		-29																															422	49.0005	9699.84	422	26.0919	5548.34
	91		15																															423	23.6303	10353.5	423	11.7339	4684.97
	85		30																															424	29.7879	11925.4	424	21.0632	6007.54
	49		73																															425	39.5991	12325.7	425	17.7093	778.432
	92		73																															426	23.7918	12546.5	426	22.298	2448.98
	55		320																															427	19.36	13815.2	427	25.4988	3218.54
	57		34																															428	26.0919	83.9799	428	43.73	3818.75
	56		123																															429	17.7093	231.977	429	41.4858	2511.59
	169		113																															430	29.4001	617.35	430	30.5485	3104.49
	70		25																															431	204.533	7258.68	431	49.0449	378.261
	395		185																															432	42.217	8820.4	432	24.7373	1445.61
	67		-24																															433	111.007	3268.05	433	24.8916	2170.87
	93		106																															434	238.431	4530.56	434	55.7528	67.8201
	29		85																															435	133.502	835.911	435	44.5254	805.031
	12		44																															436	89.2228	4769.89	436	22.298	555.898
	-9		44																															437	39.5991	4937.17	437	19.36	1704.93
	-89		39																															438	14.8938	1307.56	438	25.0448	2702.09
	39		-17																															439	11.0629	3073.17	439	23.7918	522.576
	39		-74																															440	154.268	2845.44	440	36.8995	1826.8
	171		138																															441	16.127	3814.48	441	21.0632	2049.56
	90		115																															442	49.7832	759.994	442	30.5485	899.593
	1		70																															443	114.235	505.089	443	16.127	1754.82
	-10		-25																															444	38.5221	1567.84	444	27.7951	1908.18
	112		-8																															445	17.4921	2226.61	445	45.0269	3081.07
	64		82																															446	31.5341	2338.46	446	56.124	4031.38
	18		108																															447	16.127	3669.24	447	210.45	7043.46
	77		98																															448	25.7226	53.6505	448	25.0448	13618
	80		55																															449	22.298	1884.03	449	43.202	17147.7
	64		200																															450	25.0448	4035.43	450	33.3038	342.292
	-6		33																															451	33.6171	6222.23	451	17.7093	145.262
	14		162																															452	42.1264	7605.56	452	22.298	1373.7
	-18		61																															453	19.5565	1893.58	453	32.372	1720.07
	62		37																															454	82.4867	3016.78	454	25.4988	2503.01
	11		14																															455	13.6198	1096.09	455	34.2102	2864.35
	5		191																															456	32.4016	1362.76	456	25.4988	2553.68
	86		30																															457	136.966	3970.31	457	49.0088	2675.15
	88		28																															458	33.4471	950.785	458	35.4185	2870.26
	27		8																															459	396.753	4439.26	459	210.797	444.913
	64		-31																															460	33.76	3516.47
	60		-13																															461	18.553	3804.43
	83		-42																															462	41.8532	4102.54
	145		-47																															463	24.7373	5725.95
	111		62																															464	17.4921	5955.6
	-86		-50																															465	23.6303	588.104
	36		119																															466	20.1348	2685.19
	153		88																															467	37.2092	3181.79
	41		22																															468	54.7587	3458.9
	17		17																															469	38.2481	227.053
	111		66																															470	25.235	488.22
	-33		19																															471	33.4471	626.199
	126		41																															472	21.1537	693.733
	55		-8																															473	29.3349	113.675
	19		35																															474	52.6216	6077.66
	26		24																															475	28.8751	6232.93
	12		106																															476	39.8878	584.062
	91		588																															477	33.3038	2642.81
	114		27																															478	15.6453	5126.88
	128		49																															479	214.503	14928.3
	34		188																															480	25.4988	166.438
	135		91																															481	37.5672	595.333
	40		-2																															482	26.5639	50.1277
	139		71																															483	279.126	435.782
	93		6																															484	24.1903	3221.62
	-19		37																															485	32.4016	1389.62
	67		101																															486	34.2102	3030.08
	15		71																															487	87.2193	5983.64
	110		-31																															488	37.5672	539.72
	97		-1																															489	22.3408	4000.62
	108		24																															490	27.7951	2657.41
	102		68																															491	27.6574	4257.54
	-84		0																															492	36.8995	4779.84
	31		66																															493	29.4001	5104.53
	-45		3																															494	146.231	2032.68
	120		-43																															495	250.576	4486.19
	112		-34																															496	43.3127	5243.94
	-45		27																															497	45.6137	1487.98
	-14		90																															498	193.68	1707.93
	93		118																															499	55.5905	2116.9
	161		-11																															500	19.944	531.485
	189		-27																															501	31.5341	1028.96
	104		56																															502	33.3038	1619.7
	65		43																															503	17.6011	169.47
	34		-18																															504	89.074	657.034
	-53		48																															505	19.2612	126.326
	-4		72																															506	23.6303	81.8475
	16		17																															507	23.468	1903.55
	121		10																															508	37.1063	1365.92
	101		48																															509	25.4988	1304.89
	107		49																															510	25.4988	2014.54
	-96		-65																															511	22.298	5155.91
	123		71																															512	26.2379	37.5672
	-13		137																															513	70.5125	3478.03
	-32		-5																															514	20.1348	3599.95
	164		14																															515	39.1133	3970.54
			14																															516	29.7879	4308.31
			18																															517	161.051	131.666
			127																															518	135.634	1195.14
			143																															519	37.2092	206.007
			82																															520	138.286	1955.62
			-40																															521	23.7918	2577.21
			27																															522	26.0919	5424.22
			132																															523	39.1133	782.363
			87																															524	32.372	1713.67
			53																															525	16.127	153.258
			-7																															526	16.8233	932.954
			94																															527	15.6453	1319.31
			146																															528	33.6466	2444.42
			135																															529	24.7373	39.1133
			-41																															530	19.5565	427.928
			-33																															531	26.0919	495.336
			-13																															532	41.578	2554.13
			2																															533	213.982	2864.65
			118																															534	22.8067	5932.4
			22																															535	28.205	482.501
			108																															536	19.36	3345.94
			55																															537	22.298	3673.63
			-42																															538	30.9217	5061.13
			167																															539	33.1887	5210.07
			-10																															540	30.4229	497.802
			50																															541	254.681	585.09
			45																															542	15.7671	396.656
			34																															543	16.8233	399.062
			132																															544	22.6806	758.098
			140																															545	37.618	1122.68
			33																															546	27.2393	2278.95
			-38																															547	29.7879	323.413
			158																															548	26.0919	947.611
			31																															549	90.0456	2137.74
			90																															550	25.4988	2544.8
Median	51	83.5	54	81																														551	34.2102	3940.95
																																		552	38.8188	4289.87
																																		553	17.7093	4411.37
																																		554	37.618	7427.95
																																		555	39.3085	17926.7
																																		556	15.6453	678.744
																																		557	47.2609	1155.38
																																		558	29.9159	1310.58
																																		559	19.5565	2383.73
																																		560	20.1348	27.6574
																																		561	14.8938	2213.14
																																		562	16.8233	3827.34
																																		563	17.7093	6902.87
																																		564	22.298	895.201
																																		565	16.8233	1217.39
																																		566	19.5565	2020.07
																																		567	29.7879	126.152
																																		568	27.6574	1549.17
																																		569	17.4921	5093.73
																																		570	18.8091	310.598
																																		571	23.7918	894.574
																																		572	39.1133	1665.74
																																		573	11.7339	2010.48
																																		574	24.8916	2801.55
																																		575	17.7093	517.99
																																		576	19.36	850.469
																																		577	21.0632	2994.96
																																		578	27.6574	4631.19
																																		579	36.822	3828.51
																																		580	26.2379	6077.57
																																		581	13.8287	6742.53
																																		582	38.8188	8312.68
																																		583	30.9217	10383.5
																																		584	30.5485	11707.7
																																		585	28.205	13106.5
																																		586	31.5341	13965.1
																																		587	39.5991	421.425
																																		588	22.298	1888.95
																																		589	28.205	3222.02
																																		590	45.6347	330.522
																																		591	29.9159	492.832
																																		592	37.3373	1230.02
																																		593	20.7431	1749.55
																																		594	24.8916	2416.08
																																		595	54.091	511.495
																																		596	41.6928	1607.79
																																		597	24.1903	1629.98
																																		598	126.99	4328.39
																																		599	18.553	5380.22
																																		600	22.298	245.594
																																		601	21.6011	1890.03
																																		602	25.4988	2440.61
																																		603	21.0632	23.468
																																		604	25.235	1691.52
																																		605	27.6574	287.322
																																		606	26.2379	375.931
																																		607	46.3622	2889.4
																																		608	287.477	329.666
																																		609	13.8287	1603.84
																																		610	23.6303	1579.95
																																		611	23.6303	92.9714
																																		612	14.1025	1262.63
																																		613	29.9159	1854.99
																																		614	355.66	3769.65
																																		615	233.612	5268.7
																																		616	50.1277	2396.13
																																		617	29.3349	5990.49
																																		618	27.8296	8371.21
																																		619	23.7918	166.174
[truncated: 20 more columns]

## Sheet: Extended Data Figure 5
Extended Data Figure 5d					Extended Data Figure 5e											Extended Data Figure 5f					Extended Data Figure 5g
Replication fork size [bp]					Length quantification and Alignment of replication intermediates (conflict intermediates only) [bp]											Replication fork size [bp]					Length quantification and Alignment of replication intermediates (conflict intermediates only) [bp]
wt - trx	wt +trx	drnhc - trx	drnhc + trx		Strain	WT + trx			drnhc - trx			drnhc + trx				wt - trx	wt +trx	drnhc - trx	drnhc + trx		Strain	WT + trx			drnhc - trx			drnhc + trx
5834.34	4568.28	7641.51	6412.49		Strand	Daughter	Regressed	Parental	Daughter	Regressed	Parental	Daughter	Regressed	Parental		6051.23	5897.49	7370.28	7307.33		Strand	Daughter	Regressed	Parental	Daughter	Regressed	Parental	Daughter	Regressed	Parental
6170.07	6806.44	7773.75	7472.77			2783.61	4692.92	418.946	7182.77	0	609.308	5606.76	2051.09	-522.604		4490.53	5862.98	5515.33	7486.72			6987.52	0	660.995	6221.38	0	1385.05	6856.81	146.55	488.296
4800.49	7730.55	7493.28	3772.63			6718.98	0	1410.02	6347.35	0	918.505	5563.89	928.798	323.87		5965.05	8917.32	10774.4	3971.22			6902.34	0	906.828	5594.41	0	2367.6	6918.84	0	862.683
5218.27	6745.56	7786.45	4026.97			6108.34	0	1902.69	6237.85	0	1307.64	5526.64	692.22	1804.78		6220.38	7648.51	7793.87	7650.7			4290.94	1467.03	1698.06	5492.03	0	2192.31	6622.93	0	1134.8
6957.97	8606.61	7265.86	3941.14			5738.86	0	1772.87	5458.67	0	2719.67	5504.52	0	2376.82		6483.38	4382.18	6197.45	7781.52			5684.06	0	1842.95	5002.79	0	3018.08	5180.49	919.757	1586.96
5318.74	7442.02	5070.28	7591.79			5643.28	0	2087.27	4980.09	441.186	2344.1	5277.05	0	1909.64		5735.73	8831.83	8195.02	8492.62			5507.8	0	2154.04	4929.22	0	2901.49	6080.14	0	913.786
7121.68	4729.8	4760.75	10272.5			5566.12	0	2017.17	5354.7	0	2277.39	5254.5	0	2723.52		6443.85	9575.93	5787.13	12039.1			4679.35	814.809	1858.52	3946.35	964.517	2152.87	5376.32	0	1849.86
5402.05	7080.01	5829.99	4360.73			5495.5	0	1907.08	4959.52	0	2508.35	5205.05	0	2157.39		6914.27	8089.99	11894.4	7793.03			5399.12	0	2521.57	4884.01	0	2928.45	5313.97	0	2711.33
3441.61	7311.92	7390.81	10432.9			5395.12	0	2158.89	4493.76	0	2910.2	4297.04	588.879	2745.35		6390.57	10394.4	4289.36	7833.59			5348.56	0	1939.16	4800.36	0	2748.86	5258.02	0	2637.42
5234.95	6591.48	4412.54	6102.52			5305.85	0	2518.97	4478.41	0	3215.29	4757.27	0	2842.55		8709.82	7565.61	3283.26	10463.8			5334.82	0	2537.58	4786.88	0	3121.66	3021.07	2185.52	3157.71
5157.68	7074.14	7403.96	7700.6			5300.42	0	2141.6	4257.43	0	3606.77	4279.25	454.012	3088.54		6764.2	6610.28	7261.92	8040.98			3638.14	1640.05	1409.02	4748.8	0	3727.7	5169.13	0	2177.77
3926.56	5916.58	4641.87	7186.69			5270.73	0	2160.76	4156.98	0	3498.92	1465.22	3207.8	2789.92		5931.61	7410.46	6766.86	8144.04			5253.51	0	2230.12	4673.32	0	2871.24	2975.98	2154.26	2742.8
4668.93	7432.48	4825.6	7384.85			5173.74	0	2606.8	4091.08	0	3567.18	4653.84	0	3095.38		7234.67	7437.42	3566.55	7326.58			5209.76	0	2239.29	4593.26	0	3416.9	4950.64	0	2527.44
4117.05	4605.05	5742.46	6071.61			5155.12	0	2285.81	3177.28	913.365	3330.96	4430.84	0	3170.56		5468.06	9382.82	5149.02	5751.06			5154.26	0	1916.25	4568.84	0	3175.19	4943.53	0	2905.66
7141.65	8315.98	7545.49	7486.9			5140.36	0	2205.65	4073.12	0	3496.41	4395.32	0	3261.77		6046.05	7339.79	8016.82	4835.27			5059.39	0	2592.66	4384.18	0	3202.6	3503.53	1408.82	2394.98
5461.26	5163.07	8980.37	7521.84			5130.7	0	2960.18	4053.89	0	3406.64	981.321	3326.13	3470.12		7423.47	10820.1	4779.89	8040.32			5050.79	0	2359.67	4259.74	0	3409.96	4891.83	0	2888.98
7473.28	7501.65	7611.11	5075.87			5061.96	0	2247.63	3856.52	0	4038.29	3841.02	0	3549.59		7504.7	7134.15	6422.22	7706.85			5039.72	0	2482.83	4207.81	0	3450.54	4826.5	0	2966.54
7805.27	7846.21	4976.4	7443.61			4956.62	0	2683.5	3780.96	0	3662.42	3057.52	711.193	3389.31		8941.73	10358.6	8035.59	8364.29			4969.53	0	2613.48	3980.4	0	3423.57	2820.33	1972.99	2799.34
5562.16	5704.22	7632.09	4614.41			4797.76	0	2151.66	3396.28	338.225	4034.01	3716.72	0	3988.47		6629.47	5878.61	5530.11	8396.98			4824.43	0	2957.88	3923.69	0	4426.32	2223.17	2528.1	2667.94
4533.54	9000.65	7467.88	5727.83			4725.31	0	2768.09	2958.89	760.121	3887.61	3715.98	0	4334.83		7770.1	5344.93	5714.6	7543.05			4650.23	0	2828.23	3826.14	0	4070.99	4736.72	0	2603.87
6780.54	7581.89	7478.47	7135.25			4711.76	0	2846.05	2683.1	950.746	3625.86	3678.81	0	3080.23		10054.4	5318.48	6215.25	8061.25			4639.22	0	3004.02	3773.43	0	3892.83	4574.2	0	3051.34
6821.26	6527.85	7421.6	5149.23			4184.54	445.464	3572.45	3541.16	0	4061.3	3424.06	236.432	4059.86		7049.18	5755.98	6390.75	8025.3			4636.61	0	3267.75	1909.44	1827.57	4126.91	4519.62	0	3061.22
7959.43	7648.59	2552.03	7329.3			3969.75	634.979	3235.33	3466.96	0	3893.35	3375.11	0	4503.17		6038.44	7872.4	7546.4	5574.37			4545.74	0	2572.09	3730.21	0	3563.04	4407.69	0	3389.1
5941.63	9483.69	6653.4	7484.73			4543.83	0	2994.4	3449.08	0	4678.03	3355.46	0	4345.14		5527.47	7470.45	8350.01	9239.19			4529.72	0	2778.45	3713.25	0	4322.34	4406.44	0	3155.86
5937.39	6035.76	7741.7	4682.05			4386.62	0	3294.38	3359.95	0	4521.05	3315.21	0	3821.42		5511.36	7809.17	9048.34	6808.11			4413.97	0	3111.08	3642.01	0	3904.4	4213.96	0	3446.6
6041.36	4926.29	7522.14	5082.67			4349.04	0	3500.22	3323.9	0	4620.31	3265.85	0	4305.52		10326.6	10738.4	3319.11	7744.5			1481.74	2891.2	3064.48	3640.45	0	3109.51	4073.93	0	3184.47
5186.35	7825.36	8069.44	7413.29			4283.58	0	3147.6	2915.64	376.078	4029.41	2151.42	1063.65	4638.76		8006.82	7920.69	7863.93	7780.8			4336.79	0	2961.45	3521.98	0	3171.98	4068.16	0	3301.13
3554.29	11342.1	8071	3912.34			4067.73	0	3678.27	3284.39	0	4558.99	3161.9	0	4261.49		6843.94	7577.27	6749.96	7520.66			4322.53	0	3047.94	3493.45	0	3986.17	4047.71	0	3557.56
9034.9	7760.24	2042.16	7703.25			4015.57	0	3668.21	1195.33	2080.26	4446.77	2160.17	989.816	4555.27		6597.33	10878.1	8234.64	7562.3			4260.32	0	2873.83	3484.04	0	4035.53	3558.3	415.406	3375.49
6410.92	7555.46	5571.21	5544.23			4006.69	0	3341.05	2958.34	282.726	4537.79	3100.12	0	4384.61		6744.98	7878.55	7712.07	7491.66			4239.72	0	3273	3450.95	0	4651.5	3859.61	0	4264.8
5887.26	6256.47	6715.67	7913.71			3940.16	0	3615.29	3220.74	0	4421.23	3090	0	4431.84		5892.92	6254.42	8010.15	6406.39			3981.85	0	3742.41	3384.4	0	3906.29	2400.64	1456.41	3909.54
4771.82	9531.48	7545.67	7705.19			3798.71	0	3629.93	1848.28	1287.97	4293.71	3037.54	0	4876.16		6454.84	7542.65	7684.34	7745.08			3943.07	0	3477.5	3291.88	0	4625.45	3756.91	0	3688.01
5953.91	8011.03	7721.85	5772.62			3784.86	0	3967.56	3077.26	0	4793.66	2966.36	0	4645.18		7116.69	11053.4	6781.53	4746.56			3878.99	0	3661.96	3263.3	0	4609.44	3693.42	0	4398.88
6563.02	8373.49	5477.05	7769.68			3718.92	0	3466.29	3061.51	0	3654.16	2932.99	0	4589.95		8091.75	5990.45	7596.63	7631.21			3720.69	0	3989.2	3232.54	0	4953.83	2246.12	1414.05	4084.34
6287.39	5310.9	3650.33	7414.16			3707.27	0	4257.76	3025.14	0	4497	2216.77	691.664	4717.38		6220.81	10970.6	6106.69	5956.89			3707.64	0	3401.46	3226.7	0	4567.17	3518.25	0	4182.18
5303.78	7605.09	5900.18	4631.42			3625.42	0	4023.17	3006.01	0	4372.11	2697.74	137.833	4570.28		11710.1	7419.19	6813.09	7333.18			3594.48	0	4036.52	3054.11	134.922	4896.75	3285.26	0	4350.96
4767.83	6393.55	7765.37	7390.61			3607.74	0	4014.04	2984.51	0	4802.85	2794.04	0	4975.64		7400.03	5480.05	7658.34	7478.08			3497.38	0	3562.77	3187.86	0	4683.83	3267.71	0	4565.88
4749.91	8955.06	7461.2	5265.79			3513.9	0	4295.28	2905.9	0	4867.85	2783.81	0	4602.67		7479.71	4987.24	4097.72	8301.98			3485.58	0	3933.61	3186.28	0	4704.24	3209.32	0	4468.2
2409.62	10519.2	8369.41	7158.03			2276.11	1161.35	3697.45	2873.5	0	5115.76	2709.47	0	4511.37		5620.31	9015.95	7403.97	7625.54			3389.45	0	4187.82	3175.29	0	3757.88	3176.87	0	4438.35
5178.27	7443.87	5755.09	3830.93			3398.5	0	4388.71	2776.66	0	5218.06	2686.43	0	5024.88		8283.37	5850.5	7828.9	9864.23			3371.37	0	4171.28	3168.23	0	3644.86	3158.78	0	4961.74
5170.13	7445.46	3289.36	4206.25			3392.23	0	4243.55	2748.94	0	4685.95	2670.45	0	4896.24		8229.35	6020.99	7969.98	7700.44			3362.15	0	3967.24	3163.55	0	4888.81	3054	0	4119.37
7460.41	10966.7	5351.58	4753.97			3383.79	0	4586.78	2744.19	0	5435.37	2571.94	0	5019.85		5961.24	10137.7	4950.07	7660.56			3181.76	0	4288.69	314.14	2844.5	4444.39	3050.76	0	4576.52
4990.02	8665.5	7870.93	7416.62			3383.5	0	4167.02	2695.31	0	5286.12	2568.44	0	5427.12		6372.73	5196.27	5509.62	7035.06			3175.53	0	4164.25	3146.84	0	4812.59	3032.55	0	5028.7
4946.05	7370.17	8179.56	7440.25			3344.36	0	4457.9	2688.01	0	5191.74	2517.43	0	4990.1		7286.01	7643.24	6693.96	7914.63			3166.15	0	4377.07	2799.32	265.768	5129.93	2994.5	0	4211.03
6862.57	7402.58	5829.88	7657.09			3336.82	0	4601.1	2614.15	0	4750.12	1710.53	778.678	5873.86		9628.5	4949.08	4391.07	7454.51			1786.11	1361.79	4771.85	2973.62	0	4929.78	1641.87	1350.25	4753.8
5058.2	7134.91	4485.83	4894.92			3287.97	0	3786.16	2604.3	0	4885.57	2262.32	0	5430.07		7812.99	7602.86	6654.76	10815.3			3133.56	0	4413	2947.92	0	4742.13	2941.73	0	4187.08
4968.91	10761.9	7051.35	14103.4			3254	0	3507.04	1934.88	598.812	5159.96	2187.48	0	5141.82		6727.78	5980.42	5782.7	7582.61			2978.13	0	4317.73	2921.97	0	4344.03	2495.56	350.478	4969.84
10616	7431.13	9501.06	7615.35			3212.57	0	4224.34	2403.45	0	5238.06	2132.83	0	5627.34		6487.13	7353.76	5706.38	7444.91			2941.02	0	4747.6	2857.31	0	4854.76	2653.27	0	4601.08
6669.47	11036.9	6084.69	7467.36			1739.41	1415.47	4605.36	2375.05	0	5592.85	2123.13	0	5129.37		6651.29	7625.65	7479.62	7496.54			2932.61	0	4218.4	2850.05	0	4754.18	1415.95	1231.41	5057.23
5447.68	8202.45	10869.6	7571.37			2968.96	0	4612.93	2362.89	0	5341.79	2102.79	0	6285.02		6009.95	5442.06	6515.62	7873.04			2841.59	0	4819.59	2785.62	0	4931.96	2548.2	0	4725.19
4300.63	11016.4	7894.81	7522.93			2918.5	0	5363.61	2312.68	0	5098.7	2093.35	0	5210.44		6310.21	7709.88	6153.7	7757.73			2729.25	0	4591.83	2689.09	0	5280.89	2486.28	0	4728.89
4085.28	10341.7	3713.17	10672.1			2694.49	0	4902.84	2283.81	0	5327.3	2086.12	0	5400.78		6751.72	6282.43	9380.28	10981.7			2668.36	0	5039.2	1687.88	992.738	5342.33	1856.76	614.936	5757.38
5947.61	7347.74	8736.35	7625.82			2638.37	0	5186.99	2149.94	0	5343.34	2082.22	0	6245.83		6555.34	7525.06	7869.76	7704.59			2665.17	0	4909.47	2647.54	0	5423.13	2377.53	0	4430.58
4912.82	7879.15	8793.93	10839.5			2589.66	0	4722.26	2138.99	0	5406.68	2045.52	0	5565.28		4060.38	5964.64	7727.5	6279.29			2646.2	0	4857.5	2636.75	0	4782.76	2372.52	0	5210.09
5902.08	7550.52	5252.89	7702.55			2567.41	0	4865.07	2136.98	0	5138.82	2020.73	0	5422.88		7501.27	7370.47	6933.17	7687.22			2626.25	0	4923.38	2627.66	0	4459.68	2355.49	0	5355.67
5550.73	7493.4	5216	6498.67			2481.93	0	4364.72	2134.43	0	5410.96	2013.32	0	5322.52		8915.2	6236.05	6599.09	6056.07			2577.08	0	5048.58	2602.78	0	5226.12	2306.39	0	5214.28
5951.42	7755.06	4371.04	5937.32			2334.75	0	5248.21	2084.83	0	5701.62	1997.43	0	6322.55		5953.47	7684.94	7586.79	8092.3			2531.4	0	4405.29	2048.31	553.726	5196.8	1798.39	402.644	4834.03
4405.58	8629.54	8634.68	4428.76			2126.14	0	6151.58	2059.85	0	6010.42	1989.92	0	5493.56		4983.39	7500.87	5502.88	6970.48			2483.57	0	4857.75	2601.56	0	4910.36	1300.02	879.993	5526.84
7384.36	11449.4	6889.93	7285.82			1843.49	281.482	4681.47	2012.12	0	5333.87	1940.84	0	5674.52		7217.58	4661.2	2987.36	8488.1			2295.85	0	5389.09	2574.28	0	4824.96	2169.83	0	5236.24
5210.77	10217.7	8026.54	4842.96			1974.48	0	6015.39	1989.74	0	5566.4	1846.43	0	5852.01		6782.51	4775.73	7786.36	7190.81			2249.75	0	5104.01	2523	0	5312.59	1970.67	159.709	5218.62
5729.63	10603.4	6386.78	7881.34			1339.04	620.526	5919.58	1976	0	5895.66	1792.4	0	5869.14		7961.78	4523.65	7603.02	8584.81			2187.07	0	5338.58	2400.33	0	5328.72	2110.14	0	5960.67
6714.35	10750.8	7693.65	4139.48			1935.94	0	5819.12	1945.58	0	5524.81	1792.16	0	5361.8		7711.02	5417.34	7519.57	7766.59			2094.4	0	5549.29	2385.66	0	5633.19	2093.72	0	5871.58
4979.77	8090.88	7944.21	7821.81			1911.91	0	5693.18	1918.27	0	5542.92	1781.18	0	5776.64		7329.43	9362.55	3443.08	7349.19			2071.24	0	5433.79	2327.28	0	5689.55	2087.92	0	5263.95
3976.74	5191.07	7233.7	4691.51			1887.17	0	5543.96	1909.86	0	5831.84	1653.67	0	5819.1		6379.45	7308.17	7604.22	7254.34			2068.29	0	5652.63	2195.34	0	5542.5	2082.22	0	6061.82
7999.9	7601.48	7787.36	7853.83			1850.21	0	5512.44	1888.09	0	5833.76	1598.49	0	6082.59		7603.49	7652.05	2559.99	7268.75			2046.06	0	5101.5	2151.1	0	5041.63	845.398	1180.39	5628.39
6335.15	5273.54	7879.75	7507.53			1733.22	0	5346.79	1886.92	0	5894.99	1576.94	0	5708.89		6400.81	5241.33	4739.85	5397.47			2003.11	0	5591	2086.01	0	5364.29	2009.71	0	5397.17
4799.17	10547	5781.7	3687.08			1684.48	0	5685.69	1823.24	0	5581.41	1558.88	0	5881.37		11680.6	5945.11	8000.01	7406.88			1637.42	291.268	5949.86	2010.61	0	5580.9	1981.97	0	5710.83
7752.85	9502.6	5139.55	3657.7			1477.96	0	6368.26	1668.2	0	6401.24	1508.98	0	5256.98		5827.44	5928.05	5921.81	7273.4			1622.01	282.619	5764.94	1989.51	0	5748.76	1912.19	0	5588.29
6587.35	7970.57	7655.9	6759.03			1269.13	0	6176.33	1649.87	0	5740.94	1416.83	0	6706.47			7546.56	3088.44	7692.8			1830.11	0	5655.92	1886.65	0	5493.84	1663.94	186.246	5636.53
4978.25	4740.73	8127.11	5193.98			1268.38	0	5922.74	1581.98	0	5932.33	1233.07	0	6180.22			7486.03	5685.8	7592.66			1689.87	0	5912.99	1878.83	0	5848.67	1844.9	0	6069.74
14691.5	12042.1	7989.25	7303.79			1254.99	0	6346.49	1403.23	0	6007.57	1056.54	0	6969.28			4733.21	7511.92	7500.47			1687.75	0	5813.11	1814.51	0	5762.34	1844.32	0	5346.5
6165.83	7751.3	7967.89	4300.95			1092.9	0	6621.66	984.279	0	6751.49	914.128	0	6470.73			9179.51	5192.26	7226.18			527.803	1148.64	5889.17	1573.76	0	6022.87	1795.34	0	6244.98
6764.28	7640.12	5419.64	5381.04									754.419	0	6659.74			7707.56	7063.74	10471.7			1660.57	0	6429.42	1400.46	0	6338.5	1052.04	698.521	5725.81
6363.6	7681	9384.12	7362.45														7478.45	4893.5	7406.07			1578.91	0	5940.6	566.06	0	6804.22	1739.45	0	6033.16
6629.6	10966.7	7722.36	4229.68														7341.32	5657.78	7181.9			1389.45	0	6158.52				1722.78	0	5603.8
5182.44	7849.26	7981.43	7557.82														7904.36	5893.31	7419.21			1304.86	0	6087.74				1650.37	0	5846.17
5157.87	6280.93	4866.63	7220.84														6152.95	7380.48	7180.32			1225.63	0	6306.6				1530.68	0	5802.5
4763.54	11021.3	8070.27	7335.84														6177.69	2891.16	7340.59									1513.38	0	5755.38
6672.6	7436.92	6655.3	7423.4														6394.28	7606.43	7364.91									1445.53	0	5734.79
6243.46	5194.43	7792.08	7601.4														5492.08	5705.79	8112.1									1265.84	0	6315.52
5218.51	11036.8	5859.26	4730.64														5128.36	5876.87	7346.9									1201.85	0	6163.07
4650.94	7635.78	5385.88	4526.23														5656.74	7908.54	7895.44									1126.68	0	6504.54
9840.33	11337.8	9378.99	3665.61														7060.15	5647.81	6993.92									855.037	0	6599.48
5947.64	11039.7	7767.04	7160.86														5151.49	8582.28	7351.87
6107.05	5193.83	6311.85	4373.19														5956.3	4770.34	7205.54
6359.22	10698.4	7470.4	7153.96														7519.51	7666.27	7369.28
5038.19	10547	6173.28	7483.48														7547.97	7744.02	7580.84
6441.12	5206.2	8750.54	7136.63														5906.77	5945.92	7215.17
4841.69	10424.5	7956.15	5793.17														6867.69	6125.66	7581.37
5520.85	10921.5	7606.62	7711.31														5669.04	5126.26	7128.81
7496.41	7426.98	6153.47	7599.82														6109.18	5789.87	7615.22
7170.16	7185.2	3677.44	7631.27														7329.39	7959.44	7173.37
6176.97	5842.05	7881	7386.49														7583.01	7690.05	7258.4
5705.17	7824.82	5269.73	6254.72														11054	9282.22	7677.52
5539.21	7780.55	7843.37	10812.8														5616.37	6062.65	7349
5685.33	5581.65	7545.39	4245.19														6270.12	5443.16	6653.37
10208.3	7937.92	5849.1	7252.5														6784.17	7835.59	7772.6
5838.36	10560.9	8533.07	7611.54														5134.04	3855.49	7476.38
6031.63	11073.9	8370.16	6371.34														4792.49	5400.14	7796.79
4875.03	7554.01	7871.66	4634.36														4812.22	5981.69	7605.26
6305.58	7557.81	6167.17	5232.18														4955.37	7812.46	7636.22
5112	7431.19	6383.35	5774.18														5918.45	7897.14	7627.28
7905.49	5856.13	5145.66	7462.94														7643.69	7717.58	7965.29
6350.9	8729.9	8952.99	4770.63														7070.51	7890.52	7815.88
2598.61	6067.24	4429.66	7760.17														5523.16	8020.87	7745.91
5133.43	7191.13	7768.51	7681.08														7352.68	8102.45	8120.52
5885.82	5389.69	4908.61	8050.81														9666.91	7872.74	7849.19
7621.96	7511.73	7938.01	4780.41														7782.31	8186.38	7654.17
6408.46	7787.21	4902.84	4961.06														6164.6	7903.4	8229.08
7070.2	5397.36	5905.23	5977.51														7321.08	7669.71	7711.16
7732.16	7499.05	7299.35	7610.81														7295.86	7549.23	8124.41
7166.7	10464.3	8127.41	4965.35														5945.6	7119.86	8070.81
6090.24	7431.5	7489.88	6217.34														4946.08	7118.47
5332.02	9976.53	7196.09	7698.44														5655.87	5257.44
9866.3	7362.65	7410.8	8328.05														7527.01	5715.96
5077.38	5533.13	7489.65	4047.99														3594.25	5773.09
6146.99	7714.56	7735.77	11769.4														7420.57	9543.88
5000.26	8351.36	7321.12	4725.75														7522.55	4236.83
4033.4	7385.91	3811.81	4646.72														6396.57	5464.21
3943.99	7538.23	5631.66	6816.56														6936.89	7729.05
6909.33	8977.46	7345.99	7978.02														7661.18	7738.27
7416.08	5747	3697.09	7705.25														7512.72	6740.03
5453.27	6761.04	5004.2	7661.54														10686.7	5383.57
4693.05	5763.68	7360.31	4230.73														5808.39	7737.84
5549.95	10005.5	5327.9	7720.35														6103.11	6007.98
3846.69	8226.42	7693.7	4069.61														7919.75	4345.3
7906.94	6846.65	6330.9	3826.66														10291.4	8476.5
7205.45	5874.75	7556.14	7690.73														10537.6	6757.06
7563.42	10956.8	3634.74	4610.76														7147.56	5926.24
6749.42	7309.59	4795.05	7777.57														5954.61	7773.57
4725.74	6319.58	5919.28	4167.64														8915.32	7738.95
6158.4	7752.43	7275.8	4968.08														6074.34	7290.69
5203.16	7440.93	5990.64	7749.22														10246.1	7830.7
7767.18	7965.03	5690.76	3031.95														4803.64	7293.25
3473.04	6665.69	7658.27	7405.85														7456.03	5562.1
5077.02	7346.01	7443.37	3348.03														4906.47	7087.33
5503.05	5338.89	7404.65	5051.91														6272.34	7419.51
7752	7840.06	5589.46	6765.96														6936.69	8696.98
5661.31	8129	7259.71	4294.74														7724.26	8022.94
3732.22	8277.73	9144.07	7878.29														7720.92	6109.24
5832.72	6514.1	8141.79	5765														7392.6	6159.37
4760.39	7582.96	10848.7	10589														7151.02	7962.01
6686.13	11236.6	4394.21	7987.77														5428.92	7544.56
5591.36	7895.48	7411.38	9322.79														7109.11	5549.42
5553.61	6865.79	5990.08	8319.98														7688.61	5760.68
5365.11	7809.17	5778.03	7566.69														7503.7	8085.79
3889.41	11422.5	7429.97	8025.82														7287.72	8018.85
5086.34	7597.34	6180.6	8363.07														7543.22	6364.74
7923.51	5366.03	7864.2	10777.4														7631	7450.3
5554.07	9765.03	7364.27	5290.2														6458.41	5622.03
7247.03	7428.64	8178.34	4238.8														7532.22	10361.3
6158.48	6949.43	6040.11	8874.88														7016.69	7798.83
6907.18	6443.65	8192.45	7692.38														7574.64	8052.36
6321.77	7583.28	7378.12	7995.56														7117.82	7576.85
7278.12	4934.36	7781.91	9685.18														8572.74	8070.67
5463.76	8445.53	7994.72	4145.37														7594.12	7871.68
5781.15	5821.2	4887.91	10005.3														5492.45	6646.35
5666.34	7746	7602.47	8387.82														7661.85	7917.33
6518.74	7683.78	7778.86	8123.3														7669.57	7591.51
10302.6	4892.32	6137.07	8023.64														9536.56	7399.24
7727.33	7621.79	7704.68															6642.66	7309.73
7961.51	8899.75	9115.82															7483.62	7192.72
4062.65	8282.1	7460.53															6687.21	7266
5730.39	7802.25	7641.97															7540.95	5155.3
7395.5	7920.89	7465.4															6656.29
8461.35	5682.87	5914.59															6028.56
7906.11	7989.86	6418.32															9888.04
3289.5	4059.84	7434.88															9727.09
4683.96		7514.31															8963.47
4934.98		5247.64															7298.24
4463.89		7569.52															5321.79
6136.43																	7581.54
6130.14																	5597.68
5770.72																	7449.04
4571.63																	10803.3
3658.36																	4843.19
6261.11																	7525.64
4487.38																	7549.63
8810.21																	7505.03
11623.3
5997.26
6837.74
3281.41
6390.96
9917.56
3483.54
6854.31
6571.74
7661.21
5226.26
6090.24
7312.59
5107.44
7005.51
6156.51
7635.75
5159.49
7510.89
6251.92
4515.16
6319.07
6506.13
5296.43
5708.08
7448.07
5830.14
5478.55
5119.35
5664.21
5992.13
5699.99
7183.91
5863.04
5224.37
5491.82
7140.11
5725.17
5979.58
5238.59
7584.81
7593.57
4352.42
5674.4
10790.3

[truncated: 2 more sheets: Extended Data Figure 6, Extended Data Figure 7]
